# Supplementary material for: (Z)-Ethyl 2-chloro-2-[2-(4-methyl­phen­yl)hydrazinyl­idene]acetate
Source: Acta Crystallogr Sect E Struct Rep Online. 2012 Nov 24;68(Pt 12):o3420. doi: 10.1107/S1600536812046521 (PMC3589004; doi:10.1107/S1600536812046521)
Supplement: Supplementary file 1 [file e-68-o3420-sup1.cif]

##############################################################################
#                                                                            #
# This CIF contains the data in a paper accepted for publication in          #
# Acta Crystallographica Section E. It conforms to the requirements of       #
# Notes for Authors for Acta Crystallographica Section E, and has been       #
# peer reviewed under the auspices of the IUCr Commission on Journals.       #
#                                                                            #
# Full details of the Crystallographic Information File format               #
# are given in the paper "The Crystallographic Information File (CIF):       #
# a New Standard Archive File for Crystallography" by S. R. Hall, F. H.      #
# Allen and I. D. Brown [Acta Cryst. (1991), A47, 655-685].                  #
#                                                                            #
# The current version of the core CIF dictionary is obtainable from          #
# ftp://ftp.iucr.org/pub/cif_core.dic.                                       #
#                                                                            #
# Software is freely available for graphical display of the structure(s)     #
# in this CIF. For information consult the CIF software page                 #
# http://www.iucr.org/resources/cif/software.                                #
#                                                                            #
# This file may be used for bona fide research purposes within the           #
# scientific community so long as proper attribution is given to the journal # 
# article from which it was obtained.                                        #
#                                                                            #
##############################################################################
data_I
_audit_creation_method     SHELXL-97
_chemical_name_systematic
;
(<i>Z</i>)-Ethyl 2-chloro-2-[2-(4-methylphenyl)hydrazinylidene]acetate
;
_chemical_name_common
;
(<i>Z</i>)-Ethyl 2-chloro-2-[2-(4-methylphenyl)hydrazono]acetate
;
_chemical_formula_moiety     'C11 H13 Cl N2 O2'
_chemical_formula_sum     'C11 H13 Cl N2 O2'
_chemical_formula_iupac     'C11 H13 Cl N2 O2'
_chemical_formula_weight     240.68
_chemical_melting_point     ?
_symmetry_cell_setting     monoclinic
_symmetry_space_group_name_H-M     'P 21/c'
_symmetry_space_group_name_Hall     '-P 2ybc'
loop_
    _symmetry_equiv_pos_as_xyz
    'x, y, z'
    '-x, y+1/2, -z+1/2'
    '-x, -y, -z'
    'x, -y-1/2, z-1/2'
_cell_length_a     4.61520(10)
_cell_length_b     9.94440(10)
_cell_length_c     26.3152(3)
_cell_angle_alpha     90.00
_cell_angle_beta     90.6920(10)
_cell_angle_gamma     90.00
_cell_volume     1207.66(3)
_cell_formula_units_Z     4
_cell_measurement_reflns_used     6552
_cell_measurement_theta_min     4.44
_cell_measurement_theta_max     75.92
_cell_measurement_temperature     296(2)
_exptl_crystal_description     'needle'
_exptl_crystal_colour     'yellow'
_exptl_crystal_size_max     0.41
_exptl_crystal_size_mid     0.14
_exptl_crystal_size_min     0.13
_exptl_crystal_density_diffrn     1.324
_exptl_crystal_density_meas     ?
_exptl_crystal_density_method     'not measured'
_exptl_crystal_F_000     504
_exptl_absorpt_coefficient_mu     2.713
_exptl_absorpt_correction_type     multi-scan
_exptl_absorpt_process_details     '(CrysAlis PRO; Agilent, 2012)'
_exptl_absorpt_correction_T_min     0.69161
_exptl_absorpt_correction_T_max     1.00000
_exptl_special_details     ?
_diffrn_ambient_temperature     296(2)
_diffrn_radiation_type     CuK\a
_diffrn_radiation_wavelength     1.54184
_diffrn_radiation_source     'SuperNova (Cu) X-ray Source'
_diffrn_radiation_monochromator     mirror
_diffrn_measurement_device_type
                               'Agilent SuperNova (Dual, Cu at zero, Atlas) CCD'
_diffrn_measurement_method     '\w scans'
_diffrn_detector_area_resol_mean     ?
_diffrn_reflns_number     9526
_diffrn_reflns_av_R_equivalents     0.0185
_diffrn_reflns_av_sigmaI/netI     0.0132
_diffrn_reflns_theta_min     4.75
_diffrn_reflns_theta_max     76.11
_diffrn_reflns_theta_full     66.50
_diffrn_measured_fraction_theta_max     0.964
_diffrn_measured_fraction_theta_full     0.980
_diffrn_reflns_limit_h_min     -4
_diffrn_reflns_limit_h_max     5
_diffrn_reflns_limit_k_min     -12
_diffrn_reflns_limit_k_max     12
_diffrn_reflns_limit_l_min     -32
_diffrn_reflns_limit_l_max     33
_diffrn_standards_number     0
_diffrn_standards_interval_count     .
_diffrn_standards_interval_time     .
_diffrn_standards_decay_%     ?
_refine_special_details
;
 Refinement of F^2^ against ALL reflections.  The weighted R-factor wR and
 goodness of fit S are based on F^2^, conventional R-factors R are based
 on F, with F set to zero for negative F^2^. The threshold expression of
 F^2^ > 2sigma(F^2^) is used only for calculating R-factors(gt) etc. and is
 not relevant to the choice of reflections for refinement.  R-factors based
 on F^2^ are statistically about twice as large as those based on F, and R-
 factors based on ALL data will be even larger.
;
_reflns_number_total     2436
_reflns_number_gt     2224
_reflns_threshold_expression     I>2\s(I)
_refine_ls_structure_factor_coef     Fsqd
_refine_ls_matrix_type     full
_refine_ls_R_factor_all     0.0429
_refine_ls_R_factor_gt     0.0400
_refine_ls_wR_factor_gt     0.1099
_refine_ls_wR_factor_ref     0.1129
_refine_ls_goodness_of_fit_ref     1.056
_refine_ls_restrained_S_all     1.056
_refine_ls_number_reflns     2436
_refine_ls_number_parameters     150
_refine_ls_number_restraints     0
_refine_ls_hydrogen_treatment     mixed
_refine_ls_weighting_scheme     calc
_refine_ls_weighting_details
         'calc w=1/[\s^2^(Fo^2^)+(0.0563P)^2^+0.2618P] where P=(Fo^2^+2Fc^2^)/3'
_atom_sites_solution_hydrogens     geom
_atom_sites_solution_primary     direct
_atom_sites_solution_secondary     difmap
_refine_ls_shift/su_max     0.000
_refine_ls_shift/su_mean     0.000
_refine_diff_density_max     0.275
_refine_diff_density_min     -0.225
_refine_ls_extinction_method     none
_refine_ls_extinction_coef     ?
loop_
    _atom_type_symbol
    _atom_type_description
    _atom_type_scat_dispersion_real
    _atom_type_scat_dispersion_imag
    _atom_type_scat_source
    'C' 'C' 0.0033 0.0016
                         'International Tables Vol C Tables 4.2.6.8 and 6.1.1.4'
    'H' 'H' 0.0000 0.0000
                         'International Tables Vol C Tables 4.2.6.8 and 6.1.1.4'
    'N' 'N' 0.0061 0.0033
                         'International Tables Vol C Tables 4.2.6.8 and 6.1.1.4'
    'O' 'O' 0.0492 0.0322
                         'International Tables Vol C Tables 4.2.6.8 and 6.1.1.4'
    'Cl' 'Cl' 0.3639 0.7018
                         'International Tables Vol C Tables 4.2.6.8 and 6.1.1.4'
_computing_data_collection     'CrysAlis PRO (Agilent, 2012)'
_computing_cell_refinement     'CrysAlis PRO (Agilent, 2012)'
_computing_data_reduction     'CrysAlis PRO (Agilent, 2012)'
_computing_structure_solution     'SHELXS97 (Sheldrick, 2008)'
_computing_structure_refinement     'SHELXL97 (Sheldrick, 2008)'
_computing_molecular_graphics     'PLATON (Spek, 2009)'
_computing_publication_material     'WinGX (Farrugia, 2012)'
loop_
    _atom_site_type_symbol
    _atom_site_label
    _atom_site_fract_x
    _atom_site_fract_y
    _atom_site_fract_z
    _atom_site_U_iso_or_equiv
    _atom_site_adp_type
    _atom_site_calc_flag
    _atom_site_refinement_flags
    _atom_site_occupancy
    _atom_site_symmetry_multiplicity
    _atom_site_disorder_assembly
    _atom_site_disorder_group
    Cl Cl1 0.43464(11) 0.05667(5) 0.234472(17) 0.07524(19) Uani d . 1 1 . .
    O O1 0.1041(3) 0.28559(14) 0.27188(5) 0.0730(4) Uani d . 1 1 . .
    O O2 0.2685(3) 0.27966(12) 0.35220(4) 0.0641(3) Uani d . 1 1 . .
    N N1 0.8092(3) -0.02052(14) 0.31951(5) 0.0541(3) Uani d . 1 1 . .
    N N2 0.6346(3) 0.08135(12) 0.32924(5) 0.0508(3) Uani d . 1 1 . .
    C C1 0.9873(3) -0.07483(15) 0.35803(6) 0.0491(3) Uani d . 1 1 . .
    C C2 1.0086(4) -0.01791(17) 0.40583(6) 0.0579(4) Uani d . 1 1 . .
    H H2 0.9035 0.0590 0.4136 0.070 Uiso calc R 1 1 . .
    C C3 1.1886(4) -0.07686(18) 0.44203(6) 0.0621(4) Uani d . 1 1 . .
    H H3 1.2034 -0.0379 0.4741 0.074 Uiso calc R 1 1 . .
    C C4 1.3468(3) -0.19164(17) 0.43198(6) 0.0574(4) Uani d . 1 1 . .
    C C5 1.3267(4) -0.24428(17) 0.38355(7) 0.0626(4) Uani d . 1 1 . .
    H H5 1.4356 -0.3199 0.3755 0.075 Uiso calc R 1 1 . .
    C C6 1.1496(4) -0.18777(17) 0.34674(6) 0.0592(4) Uani d . 1 1 . .
    H H6 1.1393 -0.2255 0.3144 0.071 Uiso calc R 1 1 . .
    C C7 0.4608(3) 0.12591(16) 0.29498(6) 0.0518(3) Uani d . 1 1 . .
    C C8 0.2603(3) 0.23844(16) 0.30433(6) 0.0546(4) Uani d . 1 1 . .
    C C9 0.0576(5) 0.3840(2) 0.36460(8) 0.0774(5) Uani d . 1 1 . .
    H H9A 0.1042 0.4668 0.3470 0.093 Uiso calc R 1 1 . .
    H H9B -0.1354 0.3560 0.3541 0.093 Uiso calc R 1 1 . .
    C C10 0.0685(7) 0.4052(3) 0.41932(10) 0.1069(9) Uani d . 1 1 . .
    H H10A 0.0065 0.3250 0.4363 0.160 Uiso calc R 1 1 . .
    H H10B -0.0572 0.4783 0.4281 0.160 Uiso calc R 1 1 . .
    H H10C 0.2634 0.4263 0.4297 0.160 Uiso calc R 1 1 . .
    C C11 1.5322(5) -0.2579(2) 0.47260(8) 0.0768(5) Uani d . 1 1 . .
    H H11A 1.4576 -0.3460 0.4797 0.115 Uiso calc R 1 1 . .
    H H11B 1.5289 -0.2045 0.5030 0.115 Uiso calc R 1 1 . .
    H H11C 1.7278 -0.2653 0.4609 0.115 Uiso calc R 1 1 . .
    H H1 0.799(5) -0.063(2) 0.2915(10) 0.092 Uiso d . 1 1 . .
loop_
    _atom_site_aniso_label
    _atom_site_aniso_U_11
    _atom_site_aniso_U_22
    _atom_site_aniso_U_33
    _atom_site_aniso_U_12
    _atom_site_aniso_U_13
    _atom_site_aniso_U_23
    Cl1 0.0816(3) 0.0890(3) 0.0549(3) 0.0032(2) -0.0103(2) -0.0051(2)
    O1 0.0795(8) 0.0712(8) 0.0680(7) 0.0077(6) -0.0172(6) 0.0174(6)
    O2 0.0687(7) 0.0615(7) 0.0618(7) 0.0123(5) -0.0083(5) 0.0025(5)
    N1 0.0542(7) 0.0577(7) 0.0502(7) 0.0023(6) -0.0021(6) -0.0015(6)
    N2 0.0478(7) 0.0507(7) 0.0539(7) -0.0047(5) -0.0002(5) 0.0055(5)
    C1 0.0459(7) 0.0495(7) 0.0520(8) -0.0049(6) 0.0007(6) 0.0022(6)
    C2 0.0621(9) 0.0567(8) 0.0549(8) 0.0072(7) 0.0012(7) -0.0032(7)
    C3 0.0664(10) 0.0685(10) 0.0513(9) 0.0011(8) -0.0026(7) -0.0048(7)
    C4 0.0508(8) 0.0597(9) 0.0615(9) -0.0048(7) -0.0038(7) 0.0064(7)
    C5 0.0611(10) 0.0557(9) 0.0709(10) 0.0073(7) -0.0042(8) -0.0039(7)
    C6 0.0639(10) 0.0575(9) 0.0561(9) 0.0035(7) -0.0023(7) -0.0083(7)
    C7 0.0502(8) 0.0552(8) 0.0499(8) -0.0079(6) -0.0021(6) 0.0064(6)
    C8 0.0549(8) 0.0529(8) 0.0557(8) -0.0078(6) -0.0039(7) 0.0122(6)
    C9 0.0837(13) 0.0655(11) 0.0826(13) 0.0187(10) -0.0084(10) 0.0009(9)
    C10 0.137(2) 0.0947(17) 0.0889(17) 0.0374(16) 0.0124(15) -0.0014(13)
    C11 0.0738(12) 0.0788(12) 0.0773(12) 0.0022(9) -0.0163(10) 0.0121(10)
_geom_special_details
;
 All esds (except the esd in the dihedral angle between two l.s. planes)
 are estimated using the full covariance matrix.  The cell esds are taken
 into account individually in the estimation of esds in distances, angles
 and torsion angles; correlations between esds in cell parameters are only
 used when they are defined by crystal symmetry.  An approximate (isotropic)
 treatment of cell esds is used for estimating esds involving l.s. planes.
;
loop_
    _geom_bond_atom_site_label_1
    _geom_bond_atom_site_label_2
    _geom_bond_site_symmetry_2
    _geom_bond_distance
    _geom_bond_publ_flag
    Cl1 C7 . 1.7377(16) ?
    O1 C8 . 1.2056(19) ?
    O2 C8 . 1.325(2) ?
    O2 C9 . 1.462(2) ?
    N1 N2 . 1.3215(19) ?
    N1 C1 . 1.405(2) ?
    N1 H1 . 0.85(2) ?
    N2 C7 . 1.2788(19) ?
    C1 C2 . 1.382(2) ?
    C1 C6 . 1.384(2) ?
    C2 C3 . 1.386(2) ?
    C2 H2 . 0.9300 ?
    C3 C4 . 1.382(2) ?
    C3 H3 . 0.9300 ?
    C4 C5 . 1.380(2) ?
    C4 C11 . 1.512(2) ?
    C5 C6 . 1.380(2) ?
    C5 H5 . 0.9300 ?
    C6 H6 . 0.9300 ?
    C7 C8 . 1.475(2) ?
    C9 C10 . 1.456(3) ?
    C9 H9A . 0.9700 ?
    C9 H9B . 0.9700 ?
    C10 H10A . 0.9600 ?
    C10 H10B . 0.9600 ?
    C10 H10C . 0.9600 ?
    C11 H11A . 0.9600 ?
    C11 H11B . 0.9600 ?
    C11 H11C . 0.9600 ?
loop_
    _geom_angle_atom_site_label_1
    _geom_angle_atom_site_label_2
    _geom_angle_atom_site_label_3
    _geom_angle_site_symmetry_1
    _geom_angle_site_symmetry_3
    _geom_angle
    _geom_angle_publ_flag
    C8 O2 C9 . . 114.85(13) ?
    N2 N1 C1 . . 120.49(13) ?
    N2 N1 H1 . . 121.5(16) ?
    C1 N1 H1 . . 117.4(16) ?
    C7 N2 N1 . . 120.52(14) ?
    C2 C1 C6 . . 119.67(15) ?
    C2 C1 N1 . . 122.27(14) ?
    C6 C1 N1 . . 118.05(14) ?
    C1 C2 C3 . . 119.20(15) ?
    C1 C2 H2 . . 120.4 ?
    C3 C2 H2 . . 120.4 ?
    C4 C3 C2 . . 122.08(16) ?
    C4 C3 H3 . . 119.0 ?
    C2 C3 H3 . . 119.0 ?
    C5 C4 C3 . . 117.41(15) ?
    C5 C4 C11 . . 121.23(17) ?
    C3 C4 C11 . . 121.35(17) ?
    C6 C5 C4 . . 121.77(16) ?
    C6 C5 H5 . . 119.1 ?
    C4 C5 H5 . . 119.1 ?
    C5 C6 C1 . . 119.83(15) ?
    C5 C6 H6 . . 120.1 ?
    C1 C6 H6 . . 120.1 ?
    N2 C7 C8 . . 122.34(14) ?
    N2 C7 Cl1 . . 123.01(13) ?
    C8 C7 Cl1 . . 114.63(11) ?
    O1 C8 O2 . . 124.26(16) ?
    O1 C8 C7 . . 123.24(16) ?
    O2 C8 C7 . . 112.49(13) ?
    C10 C9 O2 . . 107.95(17) ?
    C10 C9 H9A . . 110.1 ?
    O2 C9 H9A . . 110.1 ?
    C10 C9 H9B . . 110.1 ?
    O2 C9 H9B . . 110.1 ?
    H9A C9 H9B . . 108.4 ?
    C9 C10 H10A . . 109.5 ?
    C9 C10 H10B . . 109.5 ?
    H10A C10 H10B . . 109.5 ?
    C9 C10 H10C . . 109.5 ?
    H10A C10 H10C . . 109.5 ?
    H10B C10 H10C . . 109.5 ?
    C4 C11 H11A . . 109.5 ?
    C4 C11 H11B . . 109.5 ?
    H11A C11 H11B . . 109.5 ?
    C4 C11 H11C . . 109.5 ?
    H11A C11 H11C . . 109.5 ?
    H11B C11 H11C . . 109.5 ?
loop_
    _geom_torsion_atom_site_label_1
    _geom_torsion_atom_site_label_2
    _geom_torsion_atom_site_label_3
    _geom_torsion_atom_site_label_4
    _geom_torsion_site_symmetry_1
    _geom_torsion_site_symmetry_2
    _geom_torsion_site_symmetry_3
    _geom_torsion_site_symmetry_4
    _geom_torsion
    _geom_torsion_publ_flag
    C1 N1 N2 C7 . . . . -176.05(13) ?
    N2 N1 C1 C2 . . . . -6.0(2) ?
    N2 N1 C1 C6 . . . . 175.21(14) ?
    C6 C1 C2 C3 . . . . -1.3(2) ?
    N1 C1 C2 C3 . . . . 179.99(15) ?
    C1 C2 C3 C4 . . . . -0.4(3) ?
    C2 C3 C4 C5 . . . . 2.0(3) ?
    C2 C3 C4 C11 . . . . -177.38(17) ?
    C3 C4 C5 C6 . . . . -1.9(3) ?
    C11 C4 C5 C6 . . . . 177.44(17) ?
    C4 C5 C6 C1 . . . . 0.3(3) ?
    C2 C1 C6 C5 . . . . 1.3(2) ?
    N1 C1 C6 C5 . . . . -179.88(15) ?
    N1 N2 C7 C8 . . . . 179.40(13) ?
    N1 N2 C7 Cl1 . . . . 1.1(2) ?
    C9 O2 C8 O1 . . . . 3.6(2) ?
    C9 O2 C8 C7 . . . . -175.40(14) ?
    N2 C7 C8 O1 . . . . 176.63(15) ?
    Cl1 C7 C8 O1 . . . . -4.9(2) ?
    N2 C7 C8 O2 . . . . -4.4(2) ?
    Cl1 C7 C8 O2 . . . . 174.06(11) ?
    C8 O2 C9 C10 . . . . 172.7(2) ?
loop_
    _geom_hbond_atom_site_label_D
    _geom_hbond_atom_site_label_H
    _geom_hbond_atom_site_label_A
    _geom_hbond_site_symmetry_A
    _geom_hbond_distance_DH
    _geom_hbond_distance_HA
    _geom_hbond_distance_DA
    _geom_hbond_angle_DHA
    C6 H6 O1 2_645 0.93 2.52 3.331(2) 145
    N1 H1 O1 2_645 0.85(2) 2.30(2) 3.1120(18) 161(2)
_iucr_refine_instructions_details
;
TITL pre_exp_35 in P2(1)/c
CELL 1.54184 4.6152 9.9444 26.3152 90.000 90.692 90.000
ZERR 4.0000 0.0001 0.0001 0.0003 0.000 0.001 0.000
LATT 1
SYMM -X, 0.5+Y, 0.5-Z
SFAC C H N O CL
UNIT 44 52 8 8 4
MERG 2
FMAP 2
GRID
PLAN 20
TEMP 23
SIZE 0.13 0.14 0.41
BOND $H
HTAB
CONF
EQIV $1 1-X, Y-1/2, 1/2-Z
HTAB C6 O1_$1
EQIV $2 1-X, Y-1/2, 1/2-Z
HTAB N1 O1_$2
MPLA 6 C1 C2 C3 C4 C5 C6 C11
MPLA 9 N1 N2 C7 C8 O1 O2 C9 C10
MPLA C1 C2 C3 C4 C5 C6 C11 N1 N2 C7 C8 O1 O2 C9 C10
L.S. 15
WGHT 0.05630 0.26180 0.00000 0.00000 0.00000 0.33330
FVAR 15.02100
Cl1    5   0.43464   0.05667   0.23447  11.00000   0.08157   0.08897 =
       0.05490  -0.00509  -0.01033   0.00321
O1     4   0.10408   0.28559   0.27188  11.00000   0.07950   0.07115 =
       0.06804   0.01740  -0.01720   0.00765
O2     4   0.26847   0.27966   0.35220  11.00000   0.06867   0.06148 =
       0.06180   0.00250  -0.00831   0.01233
N1     3   0.80920  -0.02052   0.31950  11.00000   0.05415   0.05769 =
       0.05025  -0.00147  -0.00210   0.00229
N2     3   0.63458   0.08135   0.32924  11.00000   0.04775   0.05066 =
       0.05391   0.00550  -0.00024  -0.00469
C1     1   0.98729  -0.07483   0.35803  11.00000   0.04588   0.04952 =
       0.05199   0.00223   0.00074  -0.00485
C2     1   1.00860  -0.01791   0.40582  11.00000   0.06213   0.05672 =
       0.05491  -0.00323   0.00118   0.00725
AFIX 43
H2     2   0.90349   0.05901   0.41362  11.00000  -1.20000
AFIX 0
C3     1   1.18860  -0.07686   0.44203  11.00000   0.06635   0.06846 =
       0.05134  -0.00475  -0.00259   0.00115
AFIX 43
H3     2   1.20338  -0.03793   0.47409  11.00000  -1.20000
AFIX 0
C4     1   1.34675  -0.19164   0.43198  11.00000   0.05078   0.05966 =
       0.06153   0.00639  -0.00381  -0.00476
C5     1   1.32673  -0.24428   0.38355  11.00000   0.06108   0.05570 =
       0.07090  -0.00388  -0.00417   0.00728
AFIX 43
H5     2   1.43556  -0.31989   0.37550  11.00000  -1.20000
AFIX 0
C6     1   1.14960  -0.18777   0.34674  11.00000   0.06387   0.05746 =
       0.05612  -0.00829  -0.00229   0.00347
AFIX 43
H6     2   1.13925  -0.22546   0.31442  11.00000  -1.20000
AFIX 0
C7     1   0.46076   0.12591   0.29498  11.00000   0.05020   0.05516 =
       0.04993   0.00642  -0.00212  -0.00787
C8     1   0.26025   0.23844   0.30433  11.00000   0.05491   0.05294 =
       0.05572   0.01219  -0.00391  -0.00779
C9     1   0.05759   0.38402   0.36460  11.00000   0.08374   0.06550 =
       0.08260   0.00091  -0.00842   0.01872
AFIX 23
H9A    2   0.10423   0.46682   0.34701  11.00000  -1.20000
H9B    2  -0.13536   0.35601   0.35410  11.00000  -1.20000
AFIX 0
C10    1   0.06851   0.40519   0.41932  11.00000   0.13746   0.09471 =
       0.08885  -0.00141   0.01241   0.03743
AFIX 137
H10A   2   0.00645   0.32495   0.43630  11.00000  -1.50000
H10B   2  -0.05717   0.47832   0.42807  11.00000  -1.50000
H10C   2   0.26344   0.42628   0.42966  11.00000  -1.50000
AFIX 0
C11    1   1.53217  -0.25790   0.47260  11.00000   0.07377   0.07882 =
       0.07734   0.01209  -0.01633   0.00223
AFIX 137
H11A   2   1.45755  -0.34595   0.47967  11.00000  -1.50000
H11B   2   1.52888  -0.20453   0.50298  11.00000  -1.50000
H11C   2   1.72778  -0.26527   0.46092  11.00000  -1.50000
AFIX 0
H1     2   0.79936  -0.06279   0.29154  11.00000  -1.20000
HKLF 4
;
data_global
_journal_date_recd_electronic     2012-11-04
_journal_date_accepted     2012-11-10
_journal_name_full     'Acta Crystallographica, Section E'
_journal_year     2012
_journal_volume     68
_journal_issue     12
_journal_page_first     o3420
_journal_page_last     o3420
_journal_paper_category     QO
_journal_paper_doi     10.1107/S1600536812046521
_journal_coeditor_code     HB6984
loop_
    _publ_contact_author_name
    _publ_contact_author_address
    _publ_contact_author_email
    'Asiri, Abdullah M.'
;
Chemistry Department & Center of Excellence for
Advanced Materials Research (CEAMR)
Faculty of Science
King Abdulaziz University
PO Box 80203
Jeddah 21589
Saudi Arabia
;
 aasiri2@kau.edu.sa
    'Tanveer Hussain Bokhari'
;
Department of Chemistry
Government College University
Faisalabad 38000
Pakistan
;
 sthbukhari@yahoo.co.uk
_publ_contact_author_fax     ?
_publ_contact_author_phone     '+92-3063308185'
_publ_section_title
;
(<i>Z</i>)-Ethyl 2-chloro-2-[2-(4-methylphenyl)hydrazinylidene]acetate
;
loop_
    _publ_author_name
    _publ_author_footnote
    _publ_author_address
    'Asiri, Abdullah M.' .
;
Chemistry Department
Faculty of Science
King Abdulaziz University
PO Box 80203
Jeddah 21589
Saudi Arabia
Center of Excellence for Advanced Materials Research (CEAMR)
Faculty of Science
King Abdulaziz University
PO Box 80203
Jeddah 21589
Saudi Arabia
;
    'Arshad, Muhammad Nadeem' .
;
Center of Excellence for Advanced Materials Research (CEAMR)
Faculty of Science
King Abdulaziz University
PO Box 80203
Jeddah 21589
Saudi Arabia
;
    'Zayed, Mohie E. M.' .
;
Chemistry Department
Faculty of Science
King Abdulaziz University
PO Box 80203
Jeddah 21589
Saudi Arabia
;
    'Alamry, Khalid A.' .
;
Chemistry Department
Faculty of Science
King Abdulaziz University
PO Box 80203
Jeddah 21589
Saudi Arabia
Center of Excellence for Advanced Materials Research (CEAMR)
Faculty of Science
King Abdulaziz University
PO Box 80203
Jeddah 21589
Saudi Arabia
;
    'Bokhari, Tanveer Hussain' .
;
Department of Chemistry
Government College University
Faisalabad 38000
Pakistan
;
