# Supplementary material for: (Z)-Ethyl 2-chloro-2-[2-(4-methyl­phen­yl)hydrazinyl­idene]acetate
Source: Acta Crystallogr Sect E Struct Rep Online. 2012 Nov 24;68(Pt 12):o3420. doi: 10.1107/S1600536812046521 (PMC3589004; doi:10.1107/S1600536812046521)
Supplement: Supplementary file 2 [file e-68-o3420-Isup2.hkl]

# 
# h,k,l, Fc-squared, Fo-squared, sigma(Fo-squared) and status flag 
# 
data_I
_shelx_title ' pre_exp_35 in P2(1)/c' 
_shelx_refln_list_code          4 
_shelx_F_calc_maximum       68.71 
_exptl_crystal_F_000       504.00 
_reflns_d_resolution_high  0.7941 
 
loop_ 
 _symmetry_equiv_pos_as_xyz 
 'x, y, z' 
 '-x, y+1/2, -z+1/2' 
 '-x, -y, -z' 
 'x, -y-1/2, z-1/2' 
 
_cell_length_a     4.6152 
_cell_length_b     9.9444 
_cell_length_c    26.3152 
_cell_angle_alpha  90.000 
_cell_angle_beta   90.692 
_cell_angle_gamma  90.000 
 
_shelx_F_squared_multiplier     1.000 
 
loop_ 
 _refln_index_h 
 _refln_index_k 
 _refln_index_l 
 _refln_F_squared_calc 
 _refln_F_squared_meas 
 _refln_F_squared_sigma 
 _refln_observed_status 
   1   0   0       10.68       17.31      0.63 o 
   2   0   0      518.71      445.50      4.71 o 
   3   0   0        0.64        0.61      0.31 o 
   4   0   0       10.52        9.27      0.68 o 
   5   0   0       17.37       19.48      1.07 o 
   1   1   0      550.84      513.72      2.63 o 
   2   1   0      164.65      142.11      1.39 o 
   3   1   0       18.36       14.67      0.95 o 
   4   1   0       11.17       12.72      0.55 o 
   5   1   0      181.56      210.00     16.93 o 
   0   2   0       45.16       61.84      1.75 o 
   1   2   0      310.30      326.38      2.48 o 
   2   2   0     1432.29     1452.27      8.71 o 
   3   2   0       22.80       21.39      1.25 o 
   4   2   0        0.99        0.47      0.22 o 
   5   2   0      119.34      127.63      6.63 o 
   1   3   0      171.14      152.31      1.38 o 
   2   3   0      127.27      131.00      1.88 o 
   3   3   0      507.40      475.39     10.78 o 
   4   3   0       18.05       19.52      0.73 o 
   5   3   0        3.83        4.29      0.50 o 
   0   4   0     2240.96     2138.94     17.40 o 
   1   4   0        2.92        2.30      0.31 o 
   2   4   0      553.39      560.38      5.87 o 
   3   4   0        0.01       -0.07      0.19 o 
   4   4   0       14.57       18.10      0.82 o 
   5   4   0        0.52        0.13      0.24 o 
   1   5   0      562.28      545.09      4.82 o 
   2   5   0        0.95        0.23      0.26 o 
   3   5   0       20.10       19.36      0.81 o 
   4   5   0       44.38       49.04      1.22 o 
   5   5   0       26.44       27.30      1.96 o 
   0   6   0     1943.43     1957.81     14.95 o 
   1   6   0      192.92      198.99      3.53 o 
   2   6   0        9.36        9.49      0.89 o 
   3   6   0       15.61       13.07      0.78 o 
   4   6   0        6.93        8.20      0.60 o 
   5   6   0        0.13        0.16      0.25 o 
   1   7   0        3.64        3.04      0.50 o 
   2   7   0       62.81       64.64      1.30 o 
   3   7   0        1.18        1.34      0.27 o 
   4   7   0        7.05        8.01      0.68 o 
   0   8   0       43.48       49.66      1.47 o 
   1   8   0       22.56       20.58      0.74 o 
   2   8   0        2.37        1.99      0.30 o 
   3   8   0        0.04       -0.03      0.18 o 
   4   8   0       33.33       31.66      1.01 o 
   1   9   0       96.29       93.96      1.69 o 
   2   9   0        3.49        5.03      0.35 o 
   3   9   0        0.00       -0.15      0.15 o 
   4   9   0       16.49       15.60      0.71 o 
   0  10   0        0.18        3.03      2.43 o 
   1  10   0       71.53       69.06      1.20 o 
   2  10   0        0.30        0.21      0.15 o 
   3  10   0        0.79        0.69      0.19 o 
   1  11   0       10.40        8.98      0.44 o 
   2  11   0        2.27        2.39      0.24 o 
   0  12   0        2.46        1.81      0.27 o 
   1  12   0        0.81        1.25      0.17 o 
  -5   1   1        0.17        1.93      0.36 o 
  -4   1   1      174.77      184.26      3.15 o 
  -3   1   1      130.61      123.65      2.70 o 
  -2   1   1      579.03      569.02      5.35 o 
  -1   1   1      462.70      501.02      2.12 o 
   0   1   1     2046.41     1911.73     10.80 o 
   1   1   1       16.29       13.07      0.28 o 
   2   1   1     1431.73     1320.59      4.64 o 
   3   1   1      265.33      273.03      3.54 o 
   4   1   1      104.84      110.38      1.91 o 
   5   1   1       99.07      112.74      3.10 o 
  -5   2   1        7.38        9.39      0.57 o 
  -4   2   1       11.73       12.37      0.59 o 
  -3   2   1       90.13       83.78      2.48 o 
  -2   2   1      151.97      179.50      1.60 o 
   0   2   1      214.19      206.06      2.31 o 
   1   2   1     3156.31     3137.27     18.35 o 
   2   2   1      460.51      443.88      3.84 o 
   3   2   1        0.20        1.21      0.40 o 
   4   2   1        0.31       -0.13      0.25 o 
   5   2   1        6.22        7.33      0.73 o 
  -5   3   1        1.76        3.80      0.50 o 
  -4   3   1       11.75       12.14      0.54 o 
  -3   3   1       42.04       43.30      2.12 o 
  -2   3   1      237.75      238.79      2.80 o 
  -1   3   1     1122.61     1144.79      7.31 o 
   0   3   1      429.50      431.18      3.58 o 
   1   3   1      340.55      328.39      2.16 o 
   2   3   1        5.92        4.29      0.30 o 
   3   3   1      106.29       95.46      3.71 o 
   4   3   1       89.30       93.13      1.81 o 
   5   3   1       24.74       30.32      1.14 o 
  -5   4   1        6.54        5.18      0.50 o 
  -4   4   1       35.34       41.06      1.11 o 
  -3   4   1       35.35       34.29      0.83 o 
  -2   4   1        5.96        5.38      0.72 o 
  -1   4   1     1437.26     1440.80      6.57 o 
   0   4   1     2921.06     2836.46     15.65 o 
   1   4   1     1932.45     1946.87      9.38 o 
   2   4   1       91.35       86.55      1.77 o 
   3   4   1        0.20        0.17      0.22 o 
   4   4   1      151.34      155.20      2.33 o 
   5   4   1        0.44        0.52      0.28 o 
  -5   5   1        6.63        7.33      0.90 o 
  -4   5   1       68.55       63.59      1.40 o 
  -3   5   1        0.17        0.51      0.27 o 
  -2   5   1      105.04       93.64      3.16 o 
  -1   5   1      278.81      262.41      3.60 o 
   0   5   1       81.74       81.19      1.73 o 
   1   5   1       43.76       47.21      1.31 o 
   2   5   1        1.98        3.34      0.48 o 
   3   5   1       36.09       34.06      1.03 o 
   4   5   1       10.50        9.96      0.71 o 
   5   5   1        8.61        7.00      1.10 o 
  -5   6   1        4.00        4.22      0.34 o 
  -4   6   1        0.24        0.12      0.21 o 
  -3   6   1        8.62        8.57      0.63 o 
  -2   6   1      239.87      240.28      4.30 o 
  -1   6   1      825.96      811.98      6.49 o 
   0   6   1      216.92      275.11      3.33 o 
   1   6   1       30.02       26.26      1.30 o 
   2   6   1       17.68       16.85      1.17 o 
   3   6   1        9.72       10.84      0.60 o 
   4   6   1        0.42        0.46      0.26 o 
   5   6   1        0.38       -0.22      0.25 o 
  -4   7   1        7.73        8.22      0.56 o 
  -3   7   1       12.31       10.68      0.58 o 
  -2   7   1        7.51        8.36      0.45 o 
  -1   7   1        9.80       10.61      0.83 o 
   0   7   1        7.50       12.54      0.80 o 
   1   7   1        0.15        0.37      0.25 o 
   2   7   1       19.27       18.20      0.72 o 
   3   7   1        8.34        7.15      0.49 o 
   4   7   1       52.50       54.18      1.59 o 
  -4   8   1        0.30        0.16      0.22 o 
  -3   8   1        1.53        1.60      0.25 o 
  -2   8   1       14.42       12.15      0.54 o 
  -1   8   1      167.35      160.54      2.33 o 
   0   8   1       52.39       49.56      1.04 o 
   1   8   1       39.11       43.77      0.95 o 
   2   8   1        7.10        6.19      0.45 o 
   3   8   1        0.64        0.39      0.21 o 
   4   8   1        0.08        0.62      0.25 o 
  -3   9   1        8.88        8.70      0.42 o 
  -2   9   1        3.02        2.95      0.29 o 
  -1   9   1       13.07       12.35      0.63 o 
   0   9   1       20.26       18.01      0.76 o 
   1   9   1       95.36       92.79      1.69 o 
   2   9   1        0.24        0.27      0.18 o 
   3   9   1       14.92       14.00      0.52 o 
   4   9   1        1.60        1.11      0.24 o 
  -3  10   1        1.95        3.13      0.24 o 
  -2  10   1        1.79        1.93      0.22 o 
  -1  10   1        7.76        7.42      0.53 o 
   0  10   1       27.98       24.50      0.87 o 
   1  10   1       10.09       10.87      0.50 o 
   2  10   1        0.73        0.91      0.22 o 
   3  10   1        1.47        1.53      0.30 o 
  -2  11   1       23.58       19.48      0.60 o 
  -1  11   1        1.70        1.50      0.22 o 
   0  11   1       20.90       19.27      0.59 o 
   1  11   1        0.35        0.50      0.17 o 
   2  11   1       17.89       17.18      0.57 o 
  -1  12   1        0.94        1.01      0.17 o 
   0  12   1       21.07       18.56      0.57 o 
   1  12   1        1.07        0.77      0.14 o 
  -5   0   2        4.10        6.38      0.72 o 
  -4   0   2       48.90       52.98      2.39 o 
  -3   0   2      313.80      310.98      5.43 o 
  -2   0   2      496.31      465.10      5.88 o 
  -1   0   2     1649.88     1555.19      6.53 o 
   2   0   2       30.84       22.55      1.16 o 
   3   0   2       32.16       25.90      1.55 o 
   4   0   2      121.89      122.70      2.37 o 
  -5   1   2       21.47       23.30      1.36 o 
  -4   1   2       38.06       40.74      0.93 o 
  -3   1   2        3.79        6.11      0.68 o 
  -2   1   2       22.84       26.53      0.97 o 
  -1   1   2      932.43     1046.17      7.25 o 
   0   1   2       15.71       22.45      0.44 o 
   1   1   2     3910.58     3564.70     19.08 o 
   2   1   2       34.11       40.41      0.78 o 
   3   1   2       33.10       30.19      1.18 o 
   4   1   2       38.10       38.65      0.84 o 
  -5   2   2       21.82       26.97      0.93 o 
  -4   2   2       19.33       21.46      0.77 o 
  -3   2   2        4.28        4.36      0.59 o 
  -2   2   2     1387.75     1356.83      7.41 o 
   0   2   2      762.49      726.32      6.14 o 
   1   2   2       23.95       24.77      0.51 o 
   2   2   2      117.30      114.68      1.47 o 
   3   2   2       88.21       80.64      3.10 o 
   4   2   2        0.57        0.34      0.22 o 
   5   2   2        2.40        7.72      0.89 o 
  -5   3   2       64.15       69.72      1.50 o 
  -4   3   2        9.29       13.04      0.56 o 
  -3   3   2       56.43       50.99      2.31 o 
  -2   3   2      583.84      524.72      5.10 o 
  -1   3   2      371.63      369.67      2.74 o 
   0   3   2       69.85       71.37      1.26 o 
   1   3   2      357.47      392.15      2.35 o 
   2   3   2        4.04        2.51      0.27 o 
   3   3   2      318.52      307.22      5.94 o 
   4   3   2      832.76      861.69      5.29 o 
   5   3   2        0.63        1.02      0.47 o 
  -5   4   2        0.35        0.78      0.29 o 
  -4   4   2       26.74       25.96      0.78 o 
  -3   4   2       96.65       96.29      1.78 o 
  -2   4   2     1132.67     1218.97      7.82 o 
  -1   4   2     1589.39     1744.34      6.64 o 
   0   4   2      122.06      103.20      1.85 o 
   1   4   2       54.38       62.53      1.05 o 
   2   4   2       19.34       20.24      0.86 o 
   3   4   2       41.93       40.74      1.17 o 
   4   4   2       63.65       72.34      2.03 o 
   5   4   2        2.70        2.98      0.52 o 
  -5   5   2       22.84       22.43      2.06 o 
  -4   5   2        2.29        4.12      0.42 o 
  -3   5   2       16.72       15.51      0.64 o 
  -2   5   2      303.79      330.61      5.17 o 
  -1   5   2      736.63      851.32      5.95 o 
   0   5   2      300.90      306.03      3.43 o 
   1   5   2      316.09      311.00      3.60 o 
   2   5   2      242.68      242.88      3.05 o 
   3   5   2        2.24        3.17      0.38 o 
   4   5   2       62.17       62.68      2.55 o 
   5   5   2        0.04       -0.09      0.27 o 
  -5   6   2        1.61        1.66      0.24 o 
  -4   6   2        0.39        0.61      0.22 o 
  -3   6   2        0.83        0.58      0.33 o 
  -2   6   2      168.99      164.01      3.96 o 
  -1   6   2        1.00        1.54      0.42 o 
   0   6   2      158.55      173.09      2.91 o 
   1   6   2      361.88      369.31      4.52 o 
   2   6   2       17.63       21.30      1.35 o 
   3   6   2      282.92      283.81      2.89 o 
   4   6   2        0.07       -0.17      0.34 o 
   5   6   2        1.93        2.02      0.34 o 
  -4   7   2        2.02        2.67      0.29 o 
  -3   7   2       19.81       21.90      0.98 o 
  -2   7   2       29.37       25.70      0.75 o 
  -1   7   2      131.54      129.14      2.85 o 
   0   7   2      545.28      556.61      5.23 o 
   1   7   2        5.95        7.61      0.72 o 
   2   7   2       61.75       57.01      1.09 o 
   3   7   2       57.80       65.47      1.39 o 
   4   7   2        8.33       13.69      0.92 o 
  -4   8   2       18.11       20.57      0.80 o 
  -3   8   2        2.59        2.42      0.29 o 
  -2   8   2      208.61      198.30      2.82 o 
  -1   8   2       58.59       60.17      1.36 o 
   0   8   2       41.89       43.02      0.97 o 
   1   8   2       28.02       27.91      0.76 o 
   2   8   2       11.51       12.28      0.62 o 
   3   8   2        3.12        2.32      0.29 o 
   4   8   2        2.98        3.43      0.37 o 
  -3   9   2        2.36        1.87      0.32 o 
  -2   9   2        3.25        1.98      0.25 o 
  -1   9   2        0.03       -0.01      0.21 o 
   0   9   2        0.20        0.46      0.21 o 
   1   9   2       29.74       33.78      1.03 o 
   2   9   2        1.26        1.18      0.28 o 
   3   9   2        7.47        6.61      0.49 o 
   4   9   2        1.34        1.26      0.26 o 
  -3  10   2        2.63        3.14      0.24 o 
  -2  10   2        3.70        2.92      0.25 o 
  -1  10   2       18.07       18.58      0.71 o 
   0  10   2       12.86       14.71      0.67 o 
   1  10   2        8.58        8.46      0.45 o 
   2  10   2       13.37       13.54      0.54 o 
   3  10   2       16.19       16.44      0.65 o 
  -2  11   2        3.43        4.20      0.29 o 
  -1  11   2        0.26        0.50      0.23 o 
   0  11   2        3.45        3.36      0.32 o 
   1  11   2        0.75        0.65      0.15 o 
   2  11   2        8.30        7.59      0.39 o 
  -1  12   2        0.46        0.61      0.15 o 
   0  12   2        6.57        7.54      0.32 o 
   1  12   2        0.96        0.92      0.14 o 
  -5   1   3        6.57        8.90      0.59 o 
  -4   1   3       36.90       35.96      0.80 o 
  -3   1   3      321.63      297.06      4.67 o 
  -2   1   3      528.60      594.38      5.29 o 
  -1   1   3        7.14        8.16      0.23 o 
   0   1   3     1466.15     1346.31      5.29 o 
   1   1   3       74.93       63.23      0.72 o 
   2   1   3      743.71      703.69      6.02 o 
   3   1   3      598.34      586.48      6.82 o 
   4   1   3       29.83       29.98      0.85 o 
  -5   2   3       24.14       25.50      0.80 o 
  -4   2   3        1.35        1.99      0.29 o 
  -3   2   3       36.06       31.98      1.53 o 
  -2   2   3      620.13      649.71      3.62 o 
  -1   2   3      989.83     1058.04      3.90 o 
   1   2   3       15.33       23.87      0.47 o 
   2   2   3      239.04      232.23      2.35 o 
   3   2   3       94.02       86.58      3.25 o 
   4   2   3       33.95       29.61      1.32 o 
   5   2   3        0.04        0.67      0.45 o 
  -5   3   3       12.85       14.81      0.86 o 
  -4   3   3        8.21        8.66      0.60 o 
  -3   3   3       13.61       15.30      1.68 o 
  -2   3   3        1.02        0.57      0.25 o 
  -1   3   3       61.16       52.14      0.93 o 
   0   3   3      231.76      233.13      1.81 o 
   1   3   3     1027.11     1074.36      5.54 o 
   2   3   3      370.96      370.95      3.21 o 
   3   3   3      295.00      283.77      4.82 o 
   4   3   3        1.18        7.40      0.68 o 
   5   3   3        1.10        0.82      0.42 o 
  -5   4   3        8.88        7.26      0.41 o 
  -4   4   3        0.43        0.57      0.20 o 
  -3   4   3      305.52      290.42      2.42 o 
  -2   4   3     2817.59     2738.22     17.80 o 
  -1   4   3      163.70      201.78      2.23 o 
   0   4   3     2884.88     2841.30      9.68 o 
   1   4   3      254.56      239.85      2.10 o 
   2   4   3        0.60        0.82      0.18 o 
   3   4   3        0.66        0.52      0.18 o 
   4   4   3        5.15        6.12      0.74 o 
   5   4   3        6.86        4.76      0.65 o 
  -5   5   3        0.27        1.46      0.30 o 
  -4   5   3        1.21        2.38      0.33 o 
  -3   5   3        2.28        3.43      0.38 o 
  -2   5   3        0.06        0.18      0.29 o 
  -1   5   3      765.40      856.75      6.02 o 
   0   5   3       26.46       29.83      1.04 o 
   1   5   3        3.05        3.18      0.38 o 
   2   5   3       51.43       54.53      1.61 o 
   3   5   3      628.28      595.35      8.92 o 
   4   5   3        8.08        8.36      0.78 o 
   5   5   3        0.33        0.39      0.28 o 
  -5   6   3        3.46        4.21      0.34 o 
  -4   6   3        1.77        1.28      0.26 o 
  -3   6   3        5.70        6.59      0.60 o 
  -2   6   3        8.64       11.01      1.07 o 
  -1   6   3      608.57      606.77      5.65 o 
   0   6   3      197.57      214.42      3.26 o 
   1   6   3      136.92      123.40      2.62 o 
   2   6   3       29.12       28.58      1.17 o 
   3   6   3       65.31       67.21      1.42 o 
   4   6   3        1.70        2.29      0.53 o 
   5   6   3        6.29        5.83      0.50 o 
  -4   7   3        0.14        0.27      0.19 o 
  -3   7   3       49.28       44.29      1.37 o 
  -2   7   3      107.84      103.38      1.49 o 
  -1   7   3       23.94       25.24      1.26 o 
   0   7   3       20.41       23.76      1.11 o 
   1   7   3       15.87       15.46      1.12 o 
   2   7   3        1.09        0.37      0.58 o 
   3   7   3       71.65       73.19      1.47 o 
   4   7   3        5.13        6.28      0.59 o 
  -4   8   3        0.02       -0.09      0.21 o 
  -3   8   3        0.08       -0.07      0.20 o 
  -2   8   3       35.93       37.69      1.04 o 
  -1   8   3       95.64      107.48      1.91 o 
   0   8   3        0.76        1.62      0.26 o 
   1   8   3       98.31       98.76      1.43 o 
   2   8   3       41.09       42.83      1.11 o 
   3   8   3        0.85        0.49      0.21 o 
   4   8   3        0.71        0.65      0.23 o 
  -3   9   3        6.67        5.72      0.34 o 
  -2   9   3        0.72        1.46      0.28 o 
  -1   9   3       33.71       31.75      1.08 o 
   0   9   3        0.39        0.33      0.19 o 
   1   9   3       67.82       66.27      1.43 o 
   2   9   3       13.82       14.10      0.68 o 
   3   9   3       61.94       69.53      1.39 o 
   4   9   3        2.75        1.72      0.28 o 
  -3  10   3        9.34        6.56      0.48 o 
  -2  10   3        1.18        0.87      0.17 o 
  -1  10   3        5.59        4.87      0.39 o 
   0  10   3        5.38        5.67      0.44 o 
   1  10   3        5.76        7.52      0.43 o 
   2  10   3        6.93        7.84      0.42 o 
   3  10   3        1.80        2.10      0.28 o 
  -2  11   3        6.10        6.56      0.35 o 
  -1  11   3       27.46       22.28      0.83 o 
   0  11   3       11.71       11.12      0.52 o 
   1  11   3        0.64        0.66      0.16 o 
   2  11   3        6.02        7.02      0.54 o 
  -1  12   3       11.46        8.90      0.39 o 
   0  12   3        0.40        0.38      0.12 o 
   1  12   3        4.46        3.68      0.41 o 
  -5   0   4       25.83       27.85      1.43 o 
  -4   0   4        0.05       -0.08      0.30 o 
  -3   0   4     1438.22     1411.84     14.43 o 
  -2   0   4     2040.48     1999.80     24.08 o 
   0   0   4      776.39      760.82     12.90 o 
   2   0   4      122.34      124.50      2.60 o 
   3   0   4      583.76      561.09     22.22 o 
   4   0   4       53.68       62.40      1.69 o 
  -5   1   4        0.04       -0.05      0.29 o 
  -4   1   4       48.25       48.93      1.04 o 
  -3   1   4      114.58       99.34      2.73 o 
  -2   1   4       54.95       63.86      1.36 o 
  -1   1   4     4721.49     4432.02     21.26 o 
   1   1   4       48.48       45.09      0.68 o 
   2   1   4      595.11      574.80      4.57 o 
   3   1   4      654.75      649.87      7.30 o 
   4   1   4        7.32        3.85      0.50 o 
  -5   2   4       19.56       17.97      0.83 o 
  -4   2   4       24.02       19.47      0.67 o 
  -3   2   4        0.56        1.01      0.37 o 
  -2   2   4     1291.99     1320.49      5.85 o 
   0   2   4      177.84      159.36      1.52 o 
   1   2   4      198.82      190.23      1.47 o 
   2   2   4       57.93       55.79      1.12 o 
   3   2   4        4.39        5.14      0.52 o 
   4   2   4      106.97      115.97      2.55 o 
   5   2   4        9.06       13.36      1.02 o 
  -5   3   4        0.77        1.28      0.26 o 
  -4   3   4       14.30       17.71      0.73 o 
  -3   3   4        8.90       11.01      1.47 o 
  -2   3   4      969.76     1098.20      7.81 o 
  -1   3   4        2.92        4.99      0.46 o 
   0   3   4     1807.51     1655.07     11.04 o 
   1   3   4       28.64       28.93      0.56 o 
   2   3   4      816.33      804.52      4.83 o 
   3   3   4        3.46        2.23      0.50 o 
   4   3   4      270.30      289.50      4.19 o 
   5   3   4       20.54       17.85      1.18 o 
  -5   4   4        0.88        0.68      0.40 o 
  -4   4   4        3.88        3.42      0.31 o 
  -3   4   4       53.95       56.23      1.24 o 
  -2   4   4      250.07      237.02      3.91 o 
  -1   4   4      499.77      472.89      5.42 o 
   0   4   4       65.59       54.12      1.19 o 
   1   4   4       15.73       12.97      0.40 o 
   2   4   4      304.05      310.63      2.78 o 
   3   4   4        0.27        0.10      0.17 o 
   4   4   4       44.79       48.58      1.75 o 
   5   4   4        0.10        0.52      0.37 o 
  -5   5   4        2.44        3.57      0.44 o 
  -4   5   4       10.47       12.11      0.64 o 
  -3   5   4       58.43       59.50      1.23 o 
  -2   5   4       22.04       21.03      1.20 o 
  -1   5   4       16.60        8.23      0.62 o 
   0   5   4       44.06       47.22      1.32 o 
   1   5   4      316.11      308.62      3.51 o 
   2   5   4      893.73      836.44      9.48 o 
   3   5   4      320.42      317.05      3.33 o 
   4   5   4        0.99        0.67      0.36 o 
   5   5   4        0.03       -0.09      0.25 o 
  -5   6   4        4.67        4.89      0.33 o 
  -4   6   4        2.55        2.28      0.33 o 
  -3   6   4      301.02      293.99      5.54 o 
  -2   6   4       92.13       96.40      3.06 o 
  -1   6   4       72.18       88.40      2.17 o 
   0   6   4       16.04       12.32      0.82 o 
   1   6   4       71.07       67.00      2.37 o 
   2   6   4       31.33       31.31      0.87 o 
   3   6   4        7.87        9.17      0.57 o 
   4   6   4        1.10        0.53      0.56 o 
  -4   7   4        0.41        0.23      0.18 o 
  -3   7   4       15.27       17.42      0.89 o 
  -2   7   4        0.32        0.41      0.19 o 
  -1   7   4       30.01       31.61      0.97 o 
   0   7   4      296.19      305.24      3.91 o 
   1   7   4      102.19      108.36      2.17 o 
   2   7   4       71.95       68.70      1.66 o 
   3   7   4      158.81      156.85      2.12 o 
   4   7   4       13.94       16.05      0.84 o 
  -4   8   4        0.23        0.52      0.16 o 
  -3   8   4        0.49        0.53      0.24 o 
  -2   8   4      115.24      109.42      2.21 o 
  -1   8   4      155.38      152.05      2.38 o 
   0   8   4       54.99       52.05      1.15 o 
   1   8   4       14.03       15.61      0.59 o 
   2   8   4       53.70       52.12      1.27 o 
   3   8   4       12.33       14.59      0.62 o 
   4   8   4        1.78        1.51      0.27 o 
  -3   9   4        0.06        0.27      0.14 o 
  -2   9   4       79.86       70.15      1.81 o 
  -1   9   4        6.62        5.83      0.67 o 
   0   9   4        0.05        0.15      0.23 o 
   1   9   4        6.40        8.05      0.53 o 
   2   9   4        9.52        7.54      0.54 o 
   3   9   4        1.49        1.34      0.42 o 
  -3  10   4        2.89        3.11      0.27 o 
  -2  10   4        3.86        3.97      0.29 o 
  -1  10   4        0.44        0.58      0.24 o 
   0  10   4       49.74       51.68      1.22 o 
   1  10   4       24.87       26.28      0.86 o 
   2  10   4       26.89       26.57      0.98 o 
   3  10   4        0.15        0.46      0.19 o 
  -2  11   4        2.76        2.94      0.24 o 
  -1  11   4        6.15        5.19      0.43 o 
   0  11   4        0.09        0.21      0.19 o 
   1  11   4        6.50        5.33      0.31 o 
   2  11   4       64.05       65.57      1.34 o 
  -1  12   4        2.07        1.17      0.18 o 
   0  12   4        9.47        9.38      0.33 o 
   1  12   4        4.88        4.71      0.26 o 
  -5   1   5       13.60       16.15      0.80 o 
  -4   1   5       26.39       28.64      0.82 o 
  -3   1   5      442.34      464.03      6.56 o 
  -2   1   5       19.40       19.90      0.77 o 
  -1   1   5     2532.74     2694.17      6.05 o 
   0   1   5      132.50      136.18      1.11 o 
   1   1   5     2976.10     2837.12     15.49 o 
   2   1   5     1902.35     2017.99      8.37 o 
   3   1   5       59.35       51.69      1.45 o 
   4   1   5      119.43      129.81      3.20 o 
  -5   2   5        5.23        7.40      0.57 o 
  -4   2   5       54.05       54.14      1.11 o 
  -3   2   5       58.06       62.22      2.16 o 
  -2   2   5      892.63      821.96      5.26 o 
  -1   2   5       25.62       18.94      0.63 o 
   0   2   5     1019.63      968.93      6.39 o 
   1   2   5       77.82       78.09      1.07 o 
   2   2   5      193.57      233.47      2.62 o 
   3   2   5        0.28        0.15      0.21 o 
   4   2   5       38.08       43.28      1.56 o 
   5   2   5        0.37        0.47      0.38 o 
  -5   3   5        0.09       -0.05      0.34 o 
  -4   3   5        4.79        5.52      0.39 o 
  -3   3   5      173.78      155.59      8.22 o 
  -2   3   5     1462.36     1528.72      9.78 o 
  -1   3   5       79.51       81.62      1.62 o 
   0   3   5      188.55      175.84      1.45 o 
   1   3   5      346.95      325.58      2.70 o 
   2   3   5       44.27       32.06      1.01 o 
   3   3   5       28.51       27.68      1.24 o 
   4   3   5      210.64      218.44      3.62 o 
   5   3   5        0.50        0.47      0.36 o 
  -5   4   5        1.55        1.25      0.42 o 
  -4   4   5        2.95        3.50      0.31 o 
  -3   4   5        1.81        3.01      0.31 o 
  -2   4   5     3185.28     3201.72     21.56 o 
  -1   4   5      233.88      204.38      2.95 o 
   0   4   5      230.78      253.08      2.57 o 
   1   4   5      106.12       98.83      1.20 o 
   2   4   5        0.55        0.68      0.21 o 
   3   4   5       42.00       47.90      1.23 o 
   4   4   5        0.37        1.44      0.45 o 
   5   4   5        3.67        3.72      0.54 o 
  -5   5   5        0.03        0.00      0.18 o 
  -4   5   5        0.03        0.12      0.22 o 
  -3   5   5       10.70       11.95      0.63 o 
  -2   5   5       18.62       16.55      1.58 o 
  -1   5   5        1.96        0.20      0.25 o 
   0   5   5      403.85      401.89      4.08 o 
   1   5   5       60.31       67.43      1.56 o 
   2   5   5      571.94      586.62      7.48 o 
   3   5   5      339.32      306.55      2.89 o 
   4   5   5       20.28       19.43      1.58 o 
   5   5   5        3.01        2.13      0.37 o 
  -5   6   5        1.61        1.46      0.20 o 
  -4   6   5       18.84       14.96      0.88 o 
  -3   6   5      184.43      174.88      2.78 o 
  -2   6   5        0.60        1.61      0.36 o 
  -1   6   5      182.60      147.33      2.99 o 
   0   6   5      279.63      278.94      3.80 o 
   1   6   5      261.98      266.78      4.16 o 
   2   6   5        2.26        2.63      0.47 o 
   3   6   5       40.98       36.83      1.06 o 
   4   6   5        0.22        0.20      0.31 o 
  -4   7   5        3.46        4.56      0.35 o 
  -3   7   5       25.70       23.21      1.02 o 
  -2   7   5       82.23       75.54      1.35 o 
  -1   7   5       38.15       39.61      1.07 o 
   0   7   5      109.75      109.41      2.61 o 
   1   7   5      240.35      233.09      3.46 o 
   2   7   5      391.51      393.13      3.73 o 
   3   7   5       39.17       32.39      0.97 o 
   4   7   5        1.49        2.12      0.37 o 
  -4   8   5       31.77       26.64      0.61 o 
  -3   8   5        3.86        3.60      0.40 o 
  -2   8   5        2.95        4.59      0.47 o 
  -1   8   5        0.75        2.22      0.51 o 
   0   8   5       20.72       22.58      0.76 o 
   1   8   5        4.88        5.67      0.38 o 
   2   8   5        2.62        2.41      0.44 o 
   3   8   5       18.72       19.10      0.69 o 
   4   8   5        8.50       11.65      0.89 o 
  -3   9   5        6.04        5.35      0.33 o 
  -2   9   5        5.50        3.01      0.35 o 
  -1   9   5       17.30       17.20      1.08 o 
   0   9   5       36.95       39.20      1.10 o 
   1   9   5       16.27       20.39      0.81 o 
   2   9   5       16.34       14.84      0.64 o 
   3   9   5       41.28       44.00      1.34 o 
  -3  10   5        0.38        0.34      0.25 o 
  -2  10   5       69.17       57.21      1.13 o 
  -1  10   5        0.69        0.72      0.28 o 
   0  10   5       14.98       16.28      0.70 o 
   1  10   5       60.91       61.17      1.28 o 
   2  10   5        8.89        7.63      0.49 o 
   3  10   5        0.01        0.09      0.12 o 
  -2  11   5        1.71        1.06      0.16 o 
  -1  11   5        0.03        0.09      0.20 o 
   0  11   5        0.01        0.11      0.16 o 
   1  11   5        0.63        1.62      0.20 o 
   2  11   5        0.03        1.03      0.63 o 
  -1  12   5       10.11        9.52      0.39 o 
   0  12   5        3.84        2.73      0.19 o 
   1  12   5        5.27        3.95      0.23 o 
  -5   0   6        0.02       -0.40      0.40 o 
  -4   0   6        1.16        0.74      0.28 o 
  -3   0   6        3.61        2.30      0.55 o 
  -2   0   6     3265.17     3196.56     19.22 o 
  -1   0   6      376.69      347.27      5.50 o 
   0   0   6      146.60      184.28      4.30 o 
   1   0   6      124.75      145.15      2.08 o 
   2   0   6      279.39      242.95      5.37 o 
   3   0   6       68.80       53.80      3.13 o 
  -5   1   6        0.17        0.45      0.27 o 
  -4   1   6       13.21       13.60      0.53 o 
  -3   1   6      210.02      211.44      4.14 o 
  -2   1   6      258.25      245.15      2.54 o 
  -1   1   6      741.94      812.09      4.80 o 
   0   1   6       40.27       34.39      0.64 o 
   1   1   6       79.71       81.13      1.40 o 
   2   1   6      258.97      286.56      4.19 o 
   3   1   6      471.73      506.93      5.31 o 
   4   1   6       40.70       43.61      1.75 o 
  -5   2   6        2.07        1.47      0.72 o 
  -4   2   6      119.45      121.88      1.67 o 
  -3   2   6      212.70      202.27      4.71 o 
  -2   2   6       90.74       83.46      1.81 o 
  -1   2   6      512.30      515.83      4.38 o 
   0   2   6     1659.64     1594.92      8.97 o 
   1   2   6      236.75      225.04      2.10 o 
   2   2   6      376.26      409.42      7.55 o 
   3   2   6       10.19        7.90      0.67 o 
   4   2   6       31.33       29.37      1.28 o 
   5   2   6        2.75        3.55      0.50 o 
  -5   3   6        0.71        1.27      0.20 o 
  -4   3   6       39.00       41.53      0.99 o 
  -3   3   6        2.13        1.33      0.27 o 
  -2   3   6     2889.92     3055.80     12.57 o 
  -1   3   6     1222.29     1225.88      6.39 o 
   0   3   6     1006.98      994.00      6.49 o 
   1   3   6      391.84      377.92      2.35 o 
   2   3   6     1011.31      928.04      6.04 o 
   3   3   6      135.63      137.83      1.91 o 
   4   3   6       16.02       18.14      1.38 o 
   5   3   6        6.11        5.38      0.60 o 
  -5   4   6        0.51        0.63      0.22 o 
  -4   4   6        1.43        1.75      0.26 o 
  -3   4   6       90.81       92.85      1.36 o 
  -2   4   6      879.58      812.11      7.99 o 
  -1   4   6      104.63      101.53      2.12 o 
   0   4   6        0.11        0.70      0.19 o 
   1   4   6      238.54      240.15      1.92 o 
   2   4   6       36.57       42.44      1.24 o 
   3   4   6      101.22      105.37      1.61 o 
   4   4   6       93.56      103.73      5.63 o 
   5   4   6        0.94        1.24      0.35 o 
  -5   5   6        0.96        1.45      0.31 o 
  -4   5   6        3.53        2.27      0.33 o 
  -3   5   6        2.60        3.09      0.40 o 
  -2   5   6       75.52       82.93      2.39 o 
  -1   5   6      743.31      779.98      6.61 o 
   0   5   6      132.45      129.16      2.48 o 
   1   5   6      407.86      398.29      3.34 o 
   2   5   6      445.42      466.62      7.19 o 
   3   5   6     1011.02     1021.94      6.41 o 
   4   5   6        3.37        3.57      0.53 o 
   5   5   6        0.87        1.37      0.30 o 
  -4   6   6       13.29       10.92      0.57 o 
  -3   6   6      323.10      311.11      4.37 o 
  -2   6   6      146.01      141.60      2.30 o 
  -1   6   6        1.53        1.35      0.36 o 
   0   6   6        1.19        0.98      0.27 o 
   1   6   6        5.81        6.53      0.72 o 
   2   6   6      218.22      227.65      4.08 o 
   3   6   6       52.34       58.76      1.33 o 
   4   6   6        2.52        4.43      0.85 o 
  -4   7   6        2.92        3.31      0.31 o 
  -3   7   6       10.70        7.07      0.60 o 
  -2   7   6       24.96       32.52      0.89 o 
  -1   7   6       67.24       78.51      1.52 o 
   0   7   6       73.29       73.06      2.28 o 
   1   7   6      192.70      190.87      2.57 o 
   2   7   6        9.05       13.17      0.95 o 
   3   7   6        1.85        1.38      0.28 o 
   4   7   6       10.70       10.51      0.66 o 
  -4   8   6       16.73       16.16      0.47 o 
  -3   8   6       36.86       31.89      1.23 o 
  -2   8   6       10.44       11.19      0.56 o 
  -1   8   6       75.27       76.90      2.08 o 
   0   8   6       74.88       71.28      1.34 o 
   1   8   6      157.41      155.67      2.13 o 
   2   8   6       15.47       14.99      0.80 o 
   3   8   6       15.94       15.15      0.70 o 
   4   8   6       11.61       10.29      0.80 o 
  -3   9   6        5.53        4.60      0.30 o 
  -2   9   6        4.65        4.00      0.36 o 
  -1   9   6        0.12        0.90      0.44 o 
   0   9   6        4.55        5.60      0.46 o 
   1   9   6      148.10      151.71      2.13 o 
   2   9   6       31.07       44.58      1.98 o 
   3   9   6        0.18        0.41      0.27 o 
  -3  10   6        7.29        9.93      0.73 o 
  -2  10   6       13.76       15.60      0.60 o 
  -1  10   6       17.95       20.40      0.91 o 
   0  10   6        6.50        6.11      0.44 o 
   1  10   6        8.58       10.33      0.57 o 
   2  10   6        9.29       10.03      0.70 o 
   3  10   6        0.30        0.58      0.14 o 
  -2  11   6        0.10        0.19      0.12 o 
  -1  11   6        0.35        0.68      0.23 o 
   0  11   6        1.37        1.29      0.21 o 
   1  11   6       17.18       16.40      0.48 o 
   2  11   6       29.02       23.45      0.79 o 
  -1  12   6        2.11        3.13      0.28 o 
   0  12   6        5.68        5.40      0.25 o 
  -5   1   7        4.62        3.67      0.44 o 
  -4   1   7       75.96       84.57      1.20 o 
  -3   1   7      140.49      151.24      3.60 o 
  -2   1   7       50.79       39.28      1.28 o 
  -1   1   7      229.56      254.62      2.32 o 
   0   1   7      231.22      236.76      1.64 o 
   1   1   7     1267.00     1102.54      8.10 o 
   2   1   7     1786.46     1796.51     20.36 o 
   3   1   7       76.46       69.66      1.79 o 
   4   1   7       28.23       24.08      1.94 o 
  -5   2   7        3.30        3.96      1.01 o 
  -4   2   7        4.45        4.45      0.35 o 
  -3   2   7      264.47      262.56      5.68 o 
  -2   2   7       15.28       13.38      0.81 o 
  -1   2   7      220.93      210.94      2.16 o 
   0   2   7       22.85       19.91      0.58 o 
   1   2   7        8.25        6.42      0.32 o 
   2   2   7       33.16       33.64      1.45 o 
   3   2   7       21.99       22.80      1.16 o 
   4   2   7        0.70        0.34      0.46 o 
   5   2   7        0.57       -0.04      0.29 o 
  -5   3   7        0.02        0.10      0.40 o 
  -4   3   7        8.53        9.57      0.51 o 
  -3   3   7      168.78      167.98      1.84 o 
  -2   3   7       19.20       26.59      1.25 o 
  -1   3   7       95.20      124.19      2.10 o 
   0   3   7      393.50      351.41      2.32 o 
   1   3   7     3831.98     3875.29     25.24 o 
   2   3   7        9.56        6.76      0.54 o 
   3   3   7        3.20        2.83      0.38 o 
   4   3   7       79.23       83.05      2.17 o 
  -5   4   7        8.85        6.67      0.38 o 
  -4   4   7       64.44       60.56      1.08 o 
  -3   4   7      142.49      145.90      2.04 o 
  -2   4   7       20.11       17.85      1.24 o 
  -1   4   7      875.02      781.58      5.98 o 
   0   4   7      497.10      469.90      3.03 o 
   1   4   7        1.32        0.81      0.18 o 
   2   4   7       26.46       27.20      1.08 o 
   3   4   7      146.96      127.87      1.86 o 
   4   4   7       26.67       26.86      1.28 o 
   5   4   7       26.20       25.96      1.03 o 
  -5   5   7        0.11        0.24      0.13 o 
  -4   5   7       25.56       22.44      0.83 o 
  -3   5   7      398.74      386.73      4.63 o 
  -2   5   7      117.05      128.32      3.49 o 
  -1   5   7       54.11       76.01      2.41 o 
   0   5   7       80.31       88.06      2.23 o 
   1   5   7      115.19      120.71      1.68 o 
   2   5   7       23.65       31.86      1.41 o 
   3   5   7      101.51      102.52      2.04 o 
   4   5   7        8.30        5.27      0.62 o 
  -4   6   7        3.33        2.69      0.34 o 
  -3   6   7      348.46      343.22      4.53 o 
  -2   6   7       33.49       33.25      0.98 o 
  -1   6   7      149.49      146.96      3.04 o 
   0   6   7      248.49      247.40      3.69 o 
   1   6   7       95.18       94.97      2.78 o 
   2   6   7        3.40        2.71      0.46 o 
   3   6   7       67.15       65.00      1.66 o 
   4   6   7        5.66        5.68      0.57 o 
  -4   7   7        0.61        0.89      0.21 o 
  -3   7   7       19.39       18.76      0.89 o 
  -2   7   7       14.61       11.94      0.71 o 
  -1   7   7        6.93        6.35      0.41 o 
   0   7   7      216.71      203.10      2.48 o 
   1   7   7       18.83       20.35      0.76 o 
   2   7   7     1147.48     1144.34      8.39 o 
   3   7   7       25.01       22.12      0.91 o 
   4   7   7        0.09        0.82      0.42 o 
  -4   8   7       11.37        8.53      0.53 o 
  -3   8   7        3.12        2.96      0.40 o 
  -2   8   7       16.14       16.59      0.73 o 
  -1   8   7       52.53       52.78      1.84 o 
   0   8   7      141.89      146.33      1.93 o 
   1   8   7        0.10        0.14      0.21 o 
   2   8   7       48.19       49.83      1.22 o 
   3   8   7       18.02       20.85      0.79 o 
   4   8   7        2.33        4.35      0.55 o 
  -3   9   7        8.96       10.18      0.51 o 
  -2   9   7        0.99        0.16      0.22 o 
  -1   9   7        5.93        7.10      0.55 o 
   0   9   7      125.11      131.85      2.00 o 
   1   9   7       30.22       37.68      1.09 o 
   2   9   7       23.23       27.61      1.00 o 
   3   9   7       12.90       12.32      0.96 o 
  -3  10   7        0.08        0.14      0.24 o 
  -2  10   7       30.24       26.55      0.76 o 
  -1  10   7       19.02       17.61      0.85 o 
   0  10   7       15.77       13.56      0.63 o 
   1  10   7       33.77       34.64      0.94 o 
   2  10   7        3.15        3.49      0.45 o 
   3  10   7        0.89        0.83      0.14 o 
  -2  11   7        0.42        0.88      0.15 o 
  -1  11   7        2.23        2.99      0.33 o 
   0  11   7        8.13        6.15      0.32 o 
   1  11   7        1.91        2.92      0.22 o 
   2  11   7        0.36        1.55      0.21 o 
  -1  12   7        0.36        0.10      0.12 o 
   0  12   7        1.15        1.28      0.14 o 
  -5   0   8        7.61        6.14      0.74 o 
  -4   0   8       77.98       87.72      1.89 o 
  -3   0   8      116.70      117.65      4.63 o 
  -2   0   8     1392.64     1160.78     12.54 o 
  -1   0   8      125.43      121.00      2.72 o 
   0   0   8        3.11        7.42      0.43 o 
   1   0   8      125.26      143.52      1.62 o 
   2   0   8     1139.15     1290.14     12.95 o 
   3   0   8        0.28        0.31      0.50 o 
  -5   1   8        0.62        0.17      0.27 o 
  -4   1   8        0.15        1.26      0.24 o 
  -3   1   8      604.71      580.77      8.08 o 
  -2   1   8      291.06      318.89      4.19 o 
  -1   1   8      218.96      216.95      2.00 o 
   0   1   8      479.19      505.03      2.83 o 
   1   1   8     1169.80     1275.76     10.05 o 
   2   1   8      363.04      393.01      5.08 o 
   3   1   8       28.31       31.74      1.24 o 
  -5   2   8        2.99        3.56      0.47 o 
  -4   2   8       40.63       42.33      0.92 o 
  -3   2   8       44.30       33.16      1.83 o 
  -2   2   8      751.46      751.47      8.24 o 
  -1   2   8      495.36      475.95      3.36 o 
   0   2   8      196.65      211.81      2.53 o 
   1   2   8      324.74      309.98      2.78 o 
   2   2   8       90.31       92.48      2.46 o 
   3   2   8      468.64      457.35      4.12 o 
   4   2   8        1.91        0.95      0.47 o 
   5   2   8        9.38       10.59      0.75 o 
  -5   3   8        1.39        1.84      0.65 o 
  -4   3   8       51.19       54.94      1.13 o 
  -3   3   8        1.47        1.94      0.23 o 
  -2   3   8        0.57        0.75      0.33 o 
  -1   3   8        1.09        0.42      0.17 o 
   0   3   8      680.31      646.36      2.95 o 
   1   3   8     1842.24     1916.69      5.95 o 
   2   3   8     1210.51     1167.76     14.45 o 
   3   3   8      160.79      142.89      2.41 o 
   4   3   8       21.44       21.16      1.09 o 
   5   3   8        1.88        0.76      0.30 o 
  -5   4   8        5.19        3.85      0.40 o 
  -4   4   8        1.32        1.87      0.28 o 
  -3   4   8        5.61        8.24      0.44 o 
  -2   4   8      198.58      204.29      4.19 o 
  -1   4   8      280.93      282.65      3.67 o 
   0   4   8       79.61       86.37      1.38 o 
   1   4   8      337.84      373.23      3.86 o 
   2   4   8        6.23        8.92      0.65 o 
   3   4   8        0.22        1.54      0.30 o 
   4   4   8       24.57       36.12      1.44 o 
  -5   5   8        5.39        4.64      0.46 o 
  -4   5   8       51.69       49.12      1.22 o 
  -3   5   8      160.37      161.03      3.50 o 
  -2   5   8       14.39       15.26      1.00 o 
  -1   5   8      374.78      338.59      4.47 o 
   0   5   8      275.31      306.89      4.24 o 
   1   5   8      430.88      416.36      3.08 o 
   2   5   8       69.64       70.43      2.11 o 
   3   5   8      138.04      137.23      2.85 o 
   4   5   8       26.59       31.80      3.09 o 
   5   5   8        1.61        1.31      0.29 o 
  -4   6   8        8.13        7.34      0.52 o 
  -3   6   8       14.25       16.36      0.85 o 
  -2   6   8       37.96       38.34      0.97 o 
  -1   6   8        0.92        0.83      0.41 o 
   0   6   8       94.46      102.39      2.40 o 
   1   6   8       35.08       33.09      1.50 o 
   2   6   8       49.34       40.55      1.12 o 
   3   6   8        0.07        0.40      0.27 o 
   4   6   8        6.14        6.11      0.59 o 
  -4   7   8       29.59       22.94      0.66 o 
  -3   7   8        3.59        2.41      0.46 o 
  -2   7   8        0.03        0.29      0.18 o 
  -1   7   8        5.24        4.62      0.43 o 
   0   7   8       36.19       37.52      0.97 o 
   1   7   8      138.55      138.12      1.89 o 
   2   7   8      517.61      533.16      3.98 o 
   3   7   8        0.09        1.90      0.34 o 
   4   7   8        6.58        6.35      0.73 o 
  -4   8   8       52.56       54.13      0.96 o 
  -3   8   8       57.78       54.08      1.27 o 
  -2   8   8       55.25       56.58      1.32 o 
  -1   8   8       76.13       73.44      1.69 o 
   0   8   8       10.30       10.86      0.73 o 
   1   8   8        3.10        4.32      0.45 o 
   2   8   8        3.79        3.86      0.39 o 
   3   8   8        4.23        4.33      0.51 o 
   4   8   8        0.65        0.94      0.28 o 
  -3   9   8        5.32        5.07      0.46 o 
  -2   9   8       29.57       24.97      0.93 o 
  -1   9   8        0.86        0.33      0.24 o 
   0   9   8        3.11        4.29      0.66 o 
   1   9   8      515.89      516.94      3.84 o 
   2   9   8        3.06        3.00      0.37 o 
   3   9   8        0.00        0.49      0.18 o 
  -3  10   8        0.79        0.56      0.22 o 
  -2  10   8        7.90        8.99      0.52 o 
  -1  10   8       20.22       22.38      0.93 o 
   0  10   8       22.79       21.23      0.76 o 
   1  10   8       21.77       21.44      0.73 o 
   2  10   8        0.29        0.85      0.29 o 
   3  10   8       11.71       11.41      0.49 o 
  -2  11   8        0.03        0.00      0.11 o 
  -1  11   8       11.84       11.74      0.45 o 
   0  11   8        0.66        0.97      0.15 o 
   1  11   8       11.23       10.70      0.39 o 
   2  11   8        2.96        4.05      0.28 o 
   0  12   8        3.00        3.05      0.21 o 
  -5   1   9        5.49        6.03      0.52 o 
  -4   1   9      202.65      217.73      2.00 o 
  -3   1   9        7.18        6.39      0.82 o 
  -2   1   9       48.75       64.21      1.74 o 
  -1   1   9       62.38       68.13      1.19 o 
   0   1   9     4092.99     4062.81     10.36 o 
   1   1   9     1897.53     1835.87      8.24 o 
   2   1   9       13.45        6.78      0.71 o 
   3   1   9      163.71      169.16      4.06 o 
  -5   2   9        8.05       10.16      0.73 o 
  -4   2   9        3.87        4.82      0.34 o 
  -3   2   9       50.41       45.30      0.96 o 
  -2   2   9       19.06       22.44      1.11 o 
  -1   2   9        1.74        2.24      0.26 o 
   0   2   9       78.82       83.21      1.44 o 
   1   2   9     1317.37     1419.30      7.04 o 
   2   2   9        8.80        8.60      0.79 o 
   3   2   9       11.98        7.62      0.54 o 
   5   2   9       23.42       18.20      0.96 o 
  -5   3   9        7.08        9.42      1.54 o 
  -4   3   9        0.34        0.49      0.20 o 
  -3   3   9       15.22       14.26      0.53 o 
  -2   3   9      156.71      167.20      3.16 o 
  -1   3   9        0.19        0.39      0.19 o 
   0   3   9        5.17        2.89      0.62 o 
   1   3   9     2252.35     2384.62      7.88 o 
   2   3   9       87.63       91.76      1.93 o 
   3   3   9       61.18       61.09      1.14 o 
   4   3   9       40.90       39.92      2.00 o 
   5   3   9        0.18        0.52      0.27 o 
  -5   4   9        6.98        5.26      0.52 o 
  -4   4   9       14.91       15.22      0.64 o 
  -3   4   9      156.23      154.11      1.75 o 
  -2   4   9       47.22       43.77      2.00 o 
  -1   4   9      156.08      199.32      3.15 o 
   0   4   9      773.84      784.37      4.66 o 
   1   4   9        6.22        4.29      0.39 o 
   2   4   9      309.10      321.53      4.13 o 
   3   4   9       28.27       26.24      1.11 o 
   4   4   9       25.64       32.00      2.57 o 
   5   4   9        7.38        6.55      0.56 o 
  -5   5   9        2.97        2.24      0.32 o 
  -4   5   9       42.26       37.10      1.14 o 
  -3   5   9       23.59       29.44      0.83 o 
  -2   5   9       48.98       56.80      2.40 o 
  -1   5   9        3.21        2.55      0.46 o 
   0   5   9        2.48        6.52      0.68 o 
   1   5   9      236.06      232.87      2.38 o 
   2   5   9      100.85       97.32      2.62 o 
   3   5   9       93.62       99.35      3.14 o 
   4   5   9        1.47        2.42      0.45 o 
   5   5   9        4.49        5.31      0.44 o 
  -4   6   9       14.80       13.40      0.58 o 
  -3   6   9      108.13      112.95      2.09 o 
  -2   6   9      183.99      177.81      2.82 o 
  -1   6   9      178.73      176.71      4.16 o 
   0   6   9      121.22      105.80      2.62 o 
   1   6   9       90.19       84.00      2.75 o 
   2   6   9      168.24      181.60      2.37 o 
   3   6   9       30.02       37.49      1.20 o 
   4   6   9       21.00       20.66      1.61 o 
  -4   7   9       28.17       23.04      0.63 o 
  -3   7   9       53.16       51.22      2.16 o 
  -2   7   9       17.32       20.18      0.72 o 
  -1   7   9       69.05       78.17      1.68 o 
   0   7   9      418.75      416.68      4.78 o 
   1   7   9        1.35        1.19      0.28 o 
   2   7   9      156.42      144.84      2.42 o 
   3   7   9       80.44       88.89      1.74 o 
   4   7   9        0.08        0.07      0.24 o 
  -4   8   9       16.13       14.49      0.49 o 
  -3   8   9       12.32        9.46      0.77 o 
  -2   8   9        3.39        4.16      0.38 o 
  -1   8   9       12.99       11.78      0.71 o 
   0   8   9      187.15      195.33      2.72 o 
   1   8   9       94.30       93.57      1.91 o 
   2   8   9       37.09       38.75      1.28 o 
   3   8   9        0.23        0.43      0.21 o 
   4   8   9        0.04        0.54      0.23 o 
  -3   9   9        1.80        0.79      0.25 o 
  -2   9   9        0.13       -0.06      0.20 o 
  -1   9   9        0.47        0.58      0.24 o 
   0   9   9       76.97       81.92      1.77 o 
   1   9   9      188.70      200.15      2.68 o 
   2   9   9        9.33       11.62      0.66 o 
   3   9   9        1.48        1.60      0.25 o 
  -3  10   9        0.39        0.01      0.17 o 
  -2  10   9        0.46        0.37      0.21 o 
  -1  10   9        0.01        0.19      0.20 o 
   0  10   9        4.60        4.25      0.36 o 
   1  10   9       83.33       76.77      1.55 o 
   2  10   9       19.53       17.52      0.83 o 
   3  10   9        2.14        2.54      0.24 o 
  -2  11   9        0.61        0.39      0.14 o 
  -1  11   9        1.98        2.28      0.23 o 
   0  11   9       14.09       11.10      0.39 o 
   1  11   9       11.84       10.74      0.37 o 
   2  11   9       18.28       20.56      0.54 o 
   0  12   9        9.71        8.31      0.56 o 
  -5   0  10        3.23        3.38      0.60 o 
  -4   0  10        2.67        3.93      0.77 o 
  -3   0  10       72.26       73.17      2.46 o 
  -2   0  10      223.52      243.59      7.62 o 
  -1   0  10      116.41      116.97      2.28 o 
   0   0  10     2411.85     2334.06     14.76 o 
   1   0  10       84.73      110.99      1.71 o 
   2   0  10      537.49      534.52      9.89 o 
   3   0  10       28.90       28.28      1.37 o 
   4   0  10      199.93      190.83      4.02 o 
  -5   1  10        4.23        5.72      0.49 o 
  -4   1  10       50.47       51.73      0.97 o 
  -3   1  10        8.05        9.77      0.46 o 
  -2   1  10        1.92        2.63      0.36 o 
  -1   1  10     1252.45     1170.84      5.86 o 
   0   1  10      126.83      120.11      1.36 o 
   1   1  10     1261.09     1277.23      7.12 o 
   2   1  10      231.06      241.41      4.19 o 
   3   1  10        5.35        5.84      0.54 o 
   4   1  10        0.03       -0.27      0.33 o 
  -5   2  10        4.97        4.93      0.44 o 
  -4   2  10        0.36        0.71      0.19 o 
  -3   2  10       94.49       88.74      1.13 o 
  -2   2  10       59.43       48.42      1.65 o 
  -1   2  10      549.37      523.69      4.11 o 
   0   2  10        1.90        1.93      0.27 o 
   1   2  10      485.47      543.32      3.88 o 
   2   2  10       39.98       45.81      1.84 o 
   3   2  10      139.90      164.81      2.17 o 
   4   2  10        0.61        0.51      0.50 o 
   5   2  10       15.50       14.60      0.85 o 
  -5   3  10       13.94       14.63      2.63 o 
  -4   3  10       29.79       29.44      0.77 o 
  -3   3  10      131.66      141.06      1.66 o 
  -2   3  10      115.30      130.55      2.86 o 
  -1   3  10      259.68      261.90      3.00 o 
   0   3  10     1012.51     1007.44      4.04 o 
   1   3  10       25.46       33.27      0.85 o 
   2   3  10      303.69      314.14      3.66 o 
   3   3  10       11.64       12.77      0.64 o 
   5   3  10        0.00        0.20      0.24 o 
  -5   4  10       15.85       13.94      0.83 o 
  -4   4  10        0.18        0.12      0.19 o 
  -3   4  10      137.11      131.75      1.65 o 
  -2   4  10      199.51      200.03      4.30 o 
  -1   4  10       81.59       72.48      1.95 o 
   0   4  10       45.57       56.18      1.22 o 
   1   4  10      691.05      735.77      4.51 o 
   2   4  10       90.45       90.49      1.99 o 
   3   4  10        3.80        5.11      0.41 o 
   4   4  10        6.28       11.65      1.07 o 
   5   4  10        0.11        0.89      0.31 o 
  -5   5  10        0.75        0.65      0.20 o 
  -4   5  10        5.33        5.87      0.38 o 
  -3   5  10      144.18      136.63      2.41 o 
  -2   5  10        3.60        3.89      0.36 o 
  -1   5  10      307.59      305.06      5.14 o 
   0   5  10      928.72      940.47      6.77 o 
   1   5  10     1117.74     1108.38      6.75 o 
   2   5  10      415.95      415.33      4.41 o 
   3   5  10       33.55       31.27      1.13 o 
   4   5  10        4.80        5.45      0.49 o 
  -4   6  10       70.16       62.05      1.15 o 
  -3   6  10        0.92        1.37      0.35 o 
  -2   6  10        4.99        7.16      0.51 o 
  -1   6  10       14.19       13.96      1.23 o 
   0   6  10      155.46      151.84      3.36 o 
   1   6  10       18.94       15.38      1.06 o 
   2   6  10      194.76      203.16      3.21 o 
   3   6  10        0.81        1.33      0.30 o 
   4   6  10       22.51       15.88      0.88 o 
  -4   7  10        1.19        1.53      0.21 o 
  -3   7  10        4.42        3.92      0.53 o 
  -2   7  10        0.29        0.79      0.22 o 
  -1   7  10       13.00       12.12      0.69 o 
   0   7  10       80.39       78.28      1.24 o 
   1   7  10        1.06        0.88      0.22 o 
   2   7  10      148.30      150.57      2.52 o 
   3   7  10       13.31       14.74      0.79 o 
   4   7  10        6.67        6.96      0.94 o 
  -4   8  10        6.91        6.86      0.32 o 
  -3   8  10        8.95       10.41      0.77 o 
  -2   8  10       18.68       18.57      0.75 o 
  -1   8  10      100.21       91.92      1.93 o 
   0   8  10      396.27      396.24      3.87 o 
   1   8  10        7.92        9.60      0.65 o 
   2   8  10        0.83        1.21      0.33 o 
   3   8  10        8.44        8.45      0.51 o 
  -3   9  10        0.54        1.03      0.26 o 
  -2   9  10        2.50        2.57      0.42 o 
  -1   9  10        0.14        0.10      0.23 o 
   0   9  10        0.67        0.54      0.29 o 
   1   9  10       26.75       36.28      1.20 o 
   2   9  10       17.17       17.78      0.83 o 
   3   9  10        2.73        4.54      0.32 o 
  -3  10  10        5.68        4.80      0.43 o 
  -2  10  10       12.87       16.26      0.66 o 
  -1  10  10        4.88        5.37      0.39 o 
   0  10  10        4.64        3.75      0.30 o 
   1  10  10        0.88        2.36      0.62 o 
   2  10  10       19.42       17.74      0.67 o 
  -2  11  10        0.06        0.10      0.18 o 
  -1  11  10        3.12        3.72      0.26 o 
   0  11  10      103.57      101.10      1.10 o 
   1  11  10        0.87        0.80      0.14 o 
   2  11  10        3.91        3.71      0.23 o 
  -5   1  11        2.19        3.35      0.49 o 
  -4   1  11       38.23       43.33      0.88 o 
  -3   1  11        2.04        1.72      0.25 o 
  -2   1  11      102.97       95.39      2.32 o 
  -1   1  11      386.87      383.95      3.51 o 
   0   1  11     3491.03     3428.93     16.75 o 
   1   1  11      753.79      806.66      5.52 o 
   2   1  11      145.63      122.76      5.41 o 
   3   1  11       34.85       28.62      1.30 o 
   4   1  11        6.07        9.87      0.92 o 
   5   1  11        6.10        8.50      0.61 o 
  -5   2  11        1.00        1.83      0.31 o 
  -4   2  11        4.89        5.20      0.34 o 
  -3   2  11        0.59        0.81      0.18 o 
  -2   2  11        2.31        2.25      0.41 o 
  -1   2  11      752.13      842.75      5.42 o 
   0   2  11      738.87      752.77      4.75 o 
   1   2  11       64.60       89.68      1.91 o 
   2   2  11       35.25       32.23      1.84 o 
   3   2  11      111.23      108.79      2.51 o 
   4   2  11       74.40       69.98      2.93 o 
   5   2  11       14.85       17.91      0.92 o 
  -5   3  11       52.20       55.13      7.16 o 
  -4   3  11        4.12        4.46      0.32 o 
  -3   3  11        4.90        4.40      0.28 o 
  -2   3  11       13.24       13.54      0.98 o 
  -1   3  11       52.38       42.02      1.17 o 
   0   3  11      152.12      150.42      1.79 o 
   1   3  11       33.54       19.76      0.87 o 
   2   3  11      164.40      172.35      2.78 o 
   3   3  11       16.89       19.69      0.67 o 
   5   3  11        0.21        0.61      0.27 o 
  -5   4  11        5.66        3.48      0.45 o 
  -4   4  11       24.18       27.04      0.76 o 
  -3   4  11        0.50        0.91      0.23 o 
  -2   4  11       37.51       33.01      1.80 o 
  -1   4  11      311.77      297.07      4.75 o 
   0   4  11      941.23      941.23     11.37 o 
   1   4  11      570.21      658.67      4.71 o 
   2   4  11      116.06      120.18      2.57 o 
   3   4  11       43.43       35.95      1.05 o 
   5   4  11        3.28        2.90      0.36 o 
  -4   5  11       25.12       24.03      0.89 o 
  -3   5  11       50.83       52.10      1.07 o 
  -2   5  11       20.88       23.09      0.87 o 
  -1   5  11      379.33      382.61      5.86 o 
   0   5  11      446.83      454.84      4.07 o 
   1   5  11      276.96      301.61      3.24 o 
   2   5  11        0.52        1.32      0.29 o 
   3   5  11       65.20       79.16      1.77 o 
   4   5  11       18.32       15.03      1.60 o 
  -4   6  11       24.43       25.31      0.70 o 
  -3   6  11       22.65       22.64      1.97 o 
  -2   6  11      173.32      178.28      2.49 o 
  -1   6  11      542.97      547.49      5.59 o 
   0   6  11        3.58        4.98      0.64 o 
   1   6  11       66.70       61.90      1.42 o 
   2   6  11      105.84       94.00      1.95 o 
   3   6  11        0.27        0.11      0.24 o 
   4   6  11       17.12       22.44      1.86 o 
  -4   7  11       46.61       40.77      1.25 o 
  -3   7  11        5.59        5.07      2.19 o 
  -2   7  11        0.12        0.01      0.24 o 
  -1   7  11      321.09      319.76      3.06 o 
   0   7  11       59.61       62.50      1.12 o 
   1   7  11      208.39      217.35      2.28 o 
   2   7  11        1.25        2.46      0.39 o 
   3   7  11       31.33       27.14      1.19 o 
   4   7  11        1.12        0.79      0.17 o 
  -4   8  11       18.43       15.24      0.54 o 
  -3   8  11        2.91        3.47      0.49 o 
  -2   8  11        6.07        5.67      0.43 o 
  -1   8  11        8.26        8.11      0.62 o 
   0   8  11       53.15       54.26      1.46 o 
   1   8  11        0.08        0.53      0.36 o 
   2   8  11       23.65       23.60      0.99 o 
   3   8  11        0.11        1.15      0.25 o 
  -3   9  11        0.52        0.77      0.22 o 
  -2   9  11        0.01        0.26      0.21 o 
  -1   9  11        6.41        8.48      0.50 o 
   0   9  11       18.08       18.13      0.84 o 
   1   9  11      277.36      290.89      3.22 o 
   2   9  11       22.25       21.87      1.18 o 
   3   9  11        2.91        2.90      0.25 o 
  -2  10  11        1.38        1.51      0.23 o 
  -1  10  11        0.14        0.31      0.18 o 
   0  10  11        5.93        7.46      0.46 o 
   1  10  11       82.35       81.14      1.65 o 
   2  10  11        1.18        1.56      0.23 o 
  -2  11  11        0.01        0.07      0.15 o 
  -1  11  11        8.39        9.12      0.41 o 
   0  11  11       19.49       20.51      0.56 o 
   1  11  11       15.58       11.21      0.53 o 
  -5   0  12        6.14        3.86      0.55 o 
  -4   0  12       17.65       14.38      1.38 o 
  -3   0  12       20.69       13.90      0.76 o 
  -2   0  12      965.27      983.40     13.75 o 
  -1   0  12     1277.63     1397.38     18.33 o 
   0   0  12      381.35      389.70      3.48 o 
   1   0  12      838.76      955.68     10.20 o 
   2   0  12      977.79     1006.02     12.80 o 
   3   0  12      140.43      127.07      5.19 o 
   4   0  12      133.88      147.85      3.59 o 
  -5   1  12        5.09        4.97      0.59 o 
  -4   1  12        0.06        0.15      0.20 o 
  -3   1  12        9.08       12.13      0.47 o 
  -2   1  12        3.18        3.78      0.51 o 
  -1   1  12      407.62      406.95      4.23 o 
   0   1  12       62.87       48.41      0.95 o 
   1   1  12       53.62       36.47      1.24 o 
   2   1  12        1.38        1.64      0.35 o 
   3   1  12       14.30       18.41      0.95 o 
   4   1  12        6.38        7.37      0.81 o 
   5   1  12       25.04       22.78      0.93 o 
  -5   2  12        1.46        2.22      0.31 o 
  -4   2  12        2.30        1.65      0.23 o 
  -3   2  12      122.00      119.44      1.26 o 
  -2   2  12      158.04      155.29      3.13 o 
  -1   2  12      370.47      397.24      3.85 o 
   0   2  12     1347.12     1459.38      7.62 o 
   1   2  12        1.76        2.73      0.39 o 
   2   2  12       26.97       19.13      1.17 o 
   3   2  12      413.15      427.46      4.87 o 
   4   2  12        0.35        1.57      0.47 o 
   5   2  12       17.94       19.55      0.91 o 
  -5   3  12        9.42       12.88      2.48 o 
  -4   3  12        5.24        5.45      0.35 o 
  -3   3  12       12.20        8.81      0.40 o 
  -2   3  12      439.23      433.92      5.44 o 
  -1   3  12      346.88      357.10      4.44 o 
   0   3  12     2432.37     2571.90      8.46 o 
   1   3  12      454.91      404.60      5.58 o 
   2   3  12       57.66       60.11      1.69 o 
   3   3  12        5.01        8.13      0.98 o 
   4   3  12       44.74       41.71      2.24 o 
   5   3  12        0.83        0.01      0.22 o 
  -5   4  12        1.43        1.20      0.28 o 
  -4   4  12        0.15        0.61      0.21 o 
  -3   4  12       27.13       26.53      0.77 o 
  -2   4  12      182.00      157.10      3.97 o 
  -1   4  12       73.92       71.55      2.40 o 
   0   4  12       31.08       36.83      1.11 o 
   1   4  12        1.34        2.34      0.33 o 
   2   4  12       10.16       10.50      0.66 o 
   3   4  12       24.89       17.05      0.88 o 
  -4   5  12        3.08        1.93      0.34 o 
  -3   5  12       20.11       20.67      0.79 o 
  -2   5  12       65.66       70.55      1.32 o 
  -1   5  12        6.46        7.12      0.84 o 
   0   5  12       39.96       36.91      1.19 o 
   1   5  12      285.97      293.59      3.54 o 
   2   5  12      111.11      110.26      1.93 o 
   3   5  12       14.18       16.89      0.86 o 
   4   5  12       14.40       11.79      0.90 o 
  -4   6  12        8.34        6.29      0.46 o 
  -3   6  12        0.48        0.66      0.33 o 
  -2   6  12       55.27       55.45      1.55 o 
  -1   6  12      127.16      137.66      1.97 o 
   0   6  12       23.86       21.80      0.84 o 
   1   6  12        0.19       -0.06      0.30 o 
   2   6  12        4.04        2.15      0.64 o 
   3   6  12        2.10        2.09      0.39 o 
   4   6  12       15.50       13.72      0.96 o 
  -4   7  12       31.20       25.95      1.01 o 
  -3   7  12        3.52        3.80      0.53 o 
  -2   7  12        0.47        0.31      0.23 o 
  -1   7  12       48.35       54.95      1.56 o 
   0   7  12       86.68       79.63      1.47 o 
   1   7  12       92.03       98.99      2.16 o 
   2   7  12       62.91       66.38      1.67 o 
   3   7  12        3.97        3.68      0.44 o 
   4   7  12        0.01        0.05      0.14 o 
  -3   8  12       15.51       17.52      0.81 o 
  -2   8  12        4.39        4.84      0.56 o 
  -1   8  12       16.81       18.71      0.89 o 
   0   8  12      122.40      118.10      2.80 o 
   1   8  12      191.75      194.78      2.72 o 
   2   8  12        0.92        0.08      0.26 o 
   3   8  12       20.27       24.09      0.95 o 
  -3   9  12        0.68        0.50      0.19 o 
  -2   9  12       13.61       13.72      0.65 o 
  -1   9  12        1.70        2.91      0.33 o 
   0   9  12      123.59      120.47      2.36 o 
   1   9  12       37.82       44.48      1.26 o 
   2   9  12        0.00        0.64      0.27 o 
   3   9  12        2.40        2.15      0.21 o 
  -2  10  12        6.40        6.45      0.37 o 
  -1  10  12       46.93       44.96      1.06 o 
   0  10  12        7.65        8.90      0.48 o 
   1  10  12       47.28       47.10      0.96 o 
   2  10  12        0.03       -0.01      0.17 o 
  -1  11  12        9.90        8.22      0.60 o 
   0  11  12       48.50       44.92      1.26 o 
   1  11  12        6.72        6.44      0.28 o 
  -5   1  13       12.15       13.67      0.74 o 
  -4   1  13       16.05       15.29      0.59 o 
  -3   1  13       27.31       25.44      0.77 o 
  -2   1  13       78.74       87.18      2.37 o 
  -1   1  13     1318.04     1331.38      7.10 o 
   0   1  13     1612.78     1528.56      9.38 o 
   1   1  13       46.89       48.81      1.49 o 
   2   1  13       86.54       83.80      2.49 o 
   3   1  13      234.44      234.41      4.59 o 
   4   1  13       18.40       17.83      0.90 o 
   5   1  13        9.30        8.24      0.55 o 
  -5   2  13        1.85        1.57      0.25 o 
  -4   2  13        0.48        0.96      0.23 o 
  -3   2  13        5.13        6.68      0.35 o 
  -2   2  13       19.12       15.53      1.04 o 
  -1   2  13      406.40      400.73      4.48 o 
   0   2  13      947.70     1010.57      5.84 o 
   1   2  13     1010.54     1086.99      7.15 o 
   2   2  13       41.29       34.60      1.73 o 
   3   2  13      350.64      343.71      4.55 o 
   4   2  13       64.01       48.04      1.87 o 
   5   2  13       11.03       12.40      0.70 o 
  -5   3  13        6.94        9.74      3.77 o 
  -4   3  13        9.72       11.04      0.49 o 
  -3   3  13        0.13        0.27      0.19 o 
  -2   3  13       98.75      115.28      2.88 o 
  -1   3  13      236.42      201.54      3.44 o 
   0   3  13      118.52      120.21      1.73 o 
   1   3  13       80.35       71.19      1.89 o 
   2   3  13      165.89      189.75      2.63 o 
   3   3  13       94.57       83.81      1.80 o 
   4   3  13       10.39        8.91      1.07 o 
   5   3  13        2.84        3.82      0.40 o 
  -5   4  13        0.02        0.04      0.18 o 
  -4   4  13       24.87       25.97      0.85 o 
  -3   4  13       45.32       46.71      1.18 o 
  -2   4  13      228.40      234.63      3.65 o 
  -1   4  13        0.79        0.64      0.34 o 
   0   4  13       92.33       98.26      1.84 o 
   1   4  13       99.49      116.47      2.00 o 
   2   4  13       82.01       80.33      1.52 o 
   3   4  13       81.80       94.19      2.62 o 
   4   4  13       75.67       74.02      2.81 o 
  -4   5  13        0.63        0.46      0.20 o 
  -3   5  13       18.64       18.77      0.75 o 
  -2   5  13      115.34      119.30      2.22 o 
  -1   5  13      102.79      101.45      3.13 o 
   0   5  13        2.51        5.98      0.49 o 
   1   5  13       26.48       30.99      1.19 o 
   2   5  13       18.41       19.13      0.82 o 
   3   5  13        2.17        0.70      0.37 o 
   4   5  13        7.89       12.34      0.92 o 
  -4   6  13        0.58        1.05      0.29 o 
  -3   6  13        9.32        9.04      0.84 o 
  -2   6  13        8.19        8.58      0.81 o 
  -1   6  13      769.51      745.33      4.63 o 
   0   6  13       59.77       58.69      1.22 o 
   1   6  13       33.34       32.76      1.08 o 
   2   6  13        0.79        0.48      0.23 o 
   3   6  13        5.56        5.17      0.94 o 
   4   6  13        6.15        7.02      0.61 o 
  -4   7  13        2.37        2.57      0.32 o 
  -3   7  13        0.13        0.36      0.52 o 
  -2   7  13        0.11        0.24      0.30 o 
  -1   7  13       38.32       46.76      1.83 o 
   0   7  13      103.91      109.86      1.88 o 
   1   7  13        8.05        6.89      0.50 o 
   2   7  13        2.22        2.13      0.35 o 
   3   7  13        1.49        0.54      0.20 o 
   4   7  13        2.75        3.26      0.26 o 
  -3   8  13        6.22        6.35      0.44 o 
  -2   8  13        4.56        5.63      0.62 o 
  -1   8  13        0.07       -0.02      0.19 o 
   0   8  13      125.61      123.38      1.99 o 
   1   8  13       65.59       68.59      2.02 o 
   2   8  13        3.32        5.01      0.47 o 
   3   8  13        0.04        0.13      0.16 o 
  -3   9  13        0.28        0.36      0.17 o 
  -2   9  13        8.32        7.52      0.45 o 
  -1   9  13       49.61       53.27      1.07 o 
   0   9  13       11.63       10.47      0.67 o 
   1   9  13       47.61       51.78      1.14 o 
   2   9  13       41.74       43.00      1.10 o 
   3   9  13        3.64        2.52      0.36 o 
  -2  10  13        4.83        4.27      0.45 o 
  -1  10  13        2.65        3.82      0.37 o 
   0  10  13       64.65       63.81      1.21 o 
   1  10  13        2.24        4.06      0.36 o 
   2  10  13        0.91        1.42      0.20 o 
  -1  11  13        0.08        0.08      0.16 o 
   0  11  13       48.15       45.44      1.05 o 
   1  11  13        9.18        9.23      0.37 o 
  -5   0  14        1.75        2.05      0.39 o 
  -4   0  14       12.49       11.88      0.71 o 
  -3   0  14      135.65      136.16      2.63 o 
  -2   0  14      810.47      818.39     12.45 o 
  -1   0  14     1730.27     1881.33     27.11 o 
   0   0  14      362.55      394.51      4.76 o 
   1   0  14       24.13       19.04      1.58 o 
   2   0  14     1541.63     1503.16     16.42 o 
   3   0  14       37.92       38.55      1.61 o 
   4   0  14      150.78      150.89      3.61 o 
  -5   1  14        3.54        3.59      0.33 o 
  -4   1  14        1.01        1.17      0.24 o 
  -3   1  14       41.47       45.11      1.02 o 
  -2   1  14      100.28       93.46      3.00 o 
  -1   1  14      587.24      575.11      4.47 o 
   0   1  14        1.98        3.38      0.40 o 
   1   1  14       62.79       60.33      1.72 o 
   2   1  14      121.51      131.72      3.70 o 
   3   1  14       84.75       73.91      1.60 o 
   4   1  14      105.42      106.07      2.12 o 
  -5   2  14        2.53        1.40      0.22 o 
  -4   2  14        9.12        9.20      0.48 o 
  -3   2  14      138.49      136.28      2.59 o 
  -2   2  14      110.40      118.92      2.88 o 
  -1   2  14      100.54       96.02      3.01 o 
   0   2  14      510.63      572.49      4.58 o 
   1   2  14       85.18       66.91      1.85 o 
   2   2  14      116.99      104.05      3.58 o 
   3   2  14      156.00      150.87      2.45 o 
   4   2  14       77.44       72.65      2.28 o 
   5   2  14        2.91        4.13      0.38 o 
  -5   3  14        0.54        1.07      0.29 o 
  -4   3  14        2.73        3.26      0.30 o 
  -3   3  14       67.52       69.18      1.31 o 
  -2   3  14      295.98      286.78      4.61 o 
  -1   3  14      107.22      103.57      2.54 o 
   0   3  14      307.52      311.03      2.88 o 
   1   3  14      338.85      346.86      4.28 o 
   2   3  14      203.91      196.80      2.59 o 
   3   3  14       77.23       76.85      1.76 o 
  -4   4  14        2.59        3.06      0.32 o 
  -3   4  14        2.36        2.95      0.35 o 
  -2   4  14      194.17      192.42      3.38 o 
  -1   4  14       21.42       23.02      1.29 o 
   0   4  14      405.14      420.03      3.91 o 
   1   4  14        2.07        1.23      0.35 o 
   2   4  14        1.83        0.56      0.29 o 
   3   4  14       53.90       41.58      1.77 o 
   4   4  14        7.17        4.27      0.70 o 
  -4   5  14        4.34        3.82      0.39 o 
  -3   5  14        2.45        2.96      0.34 o 
  -2   5  14      100.86      112.89      2.30 o 
  -1   5  14      306.97      311.74      4.31 o 
   0   5  14       35.93       32.66      1.16 o 
   1   5  14      171.80      165.96      1.90 o 
   2   5  14       58.84       51.05      1.75 o 
   3   5  14       18.85       19.36      2.45 o 
   4   5  14       75.25       67.13      6.09 o 
  -4   6  14        5.29        3.32      0.31 o 
  -3   6  14        0.47        0.32      0.34 o 
  -2   6  14        3.42        5.54      0.69 o 
  -1   6  14      672.29      694.09      8.41 o 
   0   6  14        0.56        0.33      0.24 o 
   1   6  14        0.53        0.54      0.19 o 
   2   6  14       38.36       40.87      1.04 o 
   3   6  14       14.77        9.72      0.96 o 
   4   6  14       57.89       53.24      3.04 o 
  -4   7  14        5.53        5.20      0.38 o 
  -3   7  14        8.91        9.32      0.73 o 
  -2   7  14        1.80        3.75      0.58 o 
  -1   7  14       88.23       87.31      1.71 o 
   0   7  14       57.67       60.04      1.39 o 
   1   7  14       86.66       90.42      1.68 o 
   2   7  14       15.54       16.39      0.80 o 
   3   7  14        0.02        0.20      0.18 o 
   4   7  14        4.29        6.90      0.48 o 
  -3   8  14       13.11       12.36      0.56 o 
  -2   8  14       35.60       34.58      1.39 o 
  -1   8  14       15.26       15.90      0.77 o 
   0   8  14       45.68       51.41      1.29 o 
   1   8  14       22.97       21.36      0.80 o 
   2   8  14        2.26        2.71      0.35 o 
   3   8  14        3.18        2.16      0.23 o 
  -3   9  14        1.69        2.32      0.21 o 
  -2   9  14        6.05        5.88      0.67 o 
  -1   9  14        0.64        1.32      0.26 o 
   0   9  14       49.21       47.91      1.55 o 
   1   9  14        1.64        2.59      0.35 o 
   2   9  14        0.05        0.72      0.23 o 
   3   9  14        0.21        0.04      0.19 o 
  -2  10  14        0.37        0.40      0.19 o 
  -1  10  14       23.29       24.34      0.78 o 
   0  10  14       29.04       27.39      0.89 o 
   1  10  14        7.70        8.61      0.41 o 
   2  10  14        1.61        1.47      0.17 o 
  -1  11  14       12.62       10.91      0.49 o 
   0  11  14        0.03        0.28      0.17 o 
   1  11  14        0.71        0.51      0.13 o 
  -5   1  15        2.15        2.84      0.27 o 
  -4   1  15       20.73       20.51      0.71 o 
  -3   1  15       39.23       37.07      1.24 o 
  -2   1  15      131.72      127.01      3.55 o 
  -1   1  15      806.18      784.26      5.14 o 
   0   1  15      426.61      440.74      4.28 o 
   1   1  15      716.92      715.20      6.13 o 
   2   1  15      126.42      128.83      3.23 o 
   3   1  15      129.90      131.70      3.58 o 
   4   1  15        1.16        2.17      0.43 o 
  -5   2  15        2.99        3.34      0.53 o 
  -4   2  15       19.16       23.00      0.71 o 
  -3   2  15       13.21       14.66      0.62 o 
  -2   2  15      276.77      303.67      4.36 o 
  -1   2  15       15.38       16.62      1.09 o 
   0   2  15      281.47      312.91      4.47 o 
   1   2  15      332.52      305.51      4.08 o 
   2   2  15      103.59      113.24      3.05 o 
   3   2  15      303.93      282.67      4.72 o 
   4   2  15       56.15       63.00      1.63 o 
  -5   3  15        0.06        0.05      0.17 o 
  -4   3  15        3.35        3.12      0.28 o 
  -3   3  15        0.65        0.74      0.24 o 
  -2   3  15        0.08        1.49      0.42 o 
  -1   3  15      135.29      135.99      3.43 o 
   0   3  15       23.49       38.41      1.13 o 
   1   3  15        2.53        4.97      0.62 o 
   2   3  15       27.12       32.29      0.94 o 
   3   3  15       43.74       55.97      1.52 o 
  -4   4  15        3.55        4.66      0.46 o 
  -3   4  15        0.50        0.60      0.25 o 
  -2   4  15     1032.05     1034.40      8.95 o 
  -1   4  15       67.92       65.34      2.20 o 
   0   4  15       60.42       64.95      3.39 o 
   1   4  15       10.47        9.11      0.66 o 
   2   4  15      142.34      115.61      2.19 o 
   3   4  15      288.59      291.15      4.58 o 
  -4   5  15        9.01        8.55      0.71 o 
  -3   5  15       15.63       17.43      1.20 o 
  -2   5  15      192.39      218.95      3.88 o 
  -1   5  15       13.92       12.51      0.59 o 
   0   5  15        6.68        4.30      0.37 o 
   1   5  15        1.25        0.46      0.15 o 
   2   5  15       17.83       17.50      0.89 o 
   3   5  15       22.55       23.02      1.28 o 
   4   5  15       71.67       50.69      1.67 o 
  -4   6  15        0.27        0.35      0.18 o 
  -3   6  15       14.85       15.96      1.06 o 
  -2   6  15        0.31        0.38      0.34 o 
  -1   6  15       28.29       30.52      0.81 o 
   0   6  15      104.72      107.94      1.53 o 
   1   6  15       12.57       15.21      0.57 o 
   2   6  15        3.82        2.24      0.31 o 
   3   6  15       59.22       72.81      2.69 o 
   4   6  15        0.10        0.82      0.21 o 
  -4   7  15        3.16        3.21      0.27 o 
  -3   7  15        0.52        0.45      0.30 o 
  -2   7  15       61.00       67.36      2.11 o 
  -1   7  15      112.94      113.42      1.74 o 
   0   7  15      249.80      250.00      2.82 o 
   1   7  15       24.02       22.04      0.76 o 
   2   7  15        6.95        6.03      0.49 o 
   3   7  15        0.39        0.84      0.20 o 
  -3   8  15        1.32        0.86      0.19 o 
  -2   8  15        4.12        5.15      0.62 o 
  -1   8  15        1.34        1.41      0.27 o 
   0   8  15       34.80       36.26      1.07 o 
   1   8  15       16.12       15.47      0.68 o 
   2   8  15        4.85        3.71      0.39 o 
   3   8  15        0.10        0.05      0.12 o 
  -3   9  15        4.54        3.28      0.21 o 
  -2   9  15       12.78       14.00      0.71 o 
  -1   9  15        7.63        7.83      0.51 o 
   0   9  15       15.60       16.46      0.77 o 
   1   9  15        0.83        0.50      0.20 o 
   2   9  15        9.52       10.49      0.51 o 
   3   9  15        0.04        0.17      0.15 o 
  -2  10  15        2.83        3.23      0.31 o 
  -1  10  15        0.05        0.02      0.15 o 
   0  10  15        3.33        2.85      0.27 o 
   1  10  15        0.37        0.38      0.15 o 
   2  10  15        0.01        0.13      0.10 o 
   0  11  15       21.89       24.26      0.70 o 
  -5   0  16        2.87        3.73      0.37 o 
  -4   0  16       18.75       17.19      0.82 o 
  -3   0  16       67.34       73.28      3.50 o 
  -2   0  16       29.63       21.62      2.11 o 
  -1   0  16     1297.54     1387.40     14.79 o 
   0   0  16       35.81       23.48      1.66 o 
   1   0  16      459.84      452.74      8.21 o 
   2   0  16     1509.50     1425.35     22.44 o 
   3   0  16      127.07      148.62      3.85 o 
   4   0  16      117.21      105.64      2.95 o 
  -5   1  16        0.73        0.60      0.16 o 
  -4   1  16        8.93        8.31      0.46 o 
  -3   1  16       12.30       12.41      0.59 o 
  -2   1  16        9.03       11.07      1.10 o 
  -1   1  16      411.30      459.39      4.90 o 
   0   1  16      301.75      301.70      3.76 o 
   1   1  16        4.15        5.87      0.60 o 
   2   1  16      138.37      137.20      1.98 o 
   3   1  16        1.30        0.21      0.26 o 
   4   1  16       59.66       53.17      1.47 o 
  -5   2  16        0.93        0.72      0.21 o 
  -4   2  16        6.86        6.35      0.39 o 
  -3   2  16      587.34      588.68      3.96 o 
  -2   2  16        0.82        1.12      0.36 o 
  -1   2  16       41.74       43.47      1.92 o 
   0   2  16       66.95       62.54      1.85 o 
   1   2  16       77.22       76.67      2.13 o 
   2   2  16      115.56      115.12      1.72 o 
   3   2  16        6.04        7.79      0.54 o 
   4   2  16       44.97       40.81      1.71 o 
  -4   3  16        0.16        0.18      0.21 o 
  -3   3  16      137.09      134.30      1.75 o 
  -2   3  16      125.73      123.24      3.55 o 
  -1   3  16       12.41       15.26      1.20 o 
   0   3  16      302.31      275.31      3.36 o 
   1   3  16      199.28      212.95      4.00 o 
   2   3  16      575.19      552.05      3.65 o 
   3   3  16      352.25      348.01      4.89 o 
   4   3  16       29.96       32.84      1.63 o 
  -4   4  16        0.15        0.38      0.23 o 
  -3   4  16       45.72       49.20      1.04 o 
  -2   4  16       80.08       78.41      1.81 o 
  -1   4  16       64.11       53.80      1.37 o 
   0   4  16        5.94        4.95      0.52 o 
   1   4  16        6.01        6.46      0.35 o 
   2   4  16       46.35       46.02      1.38 o 
   3   4  16       98.23      101.90      3.51 o 
   4   4  16       17.20       24.22      1.32 o 
  -4   5  16        0.02        0.09      0.19 o 
  -3   5  16       22.85       23.81      1.01 o 
  -2   5  16       49.62       53.15      2.21 o 
  -1   5  16      218.67      223.87      3.02 o 
   0   5  16      152.52      148.83      1.73 o 
   1   5  16      112.66      106.30      1.46 o 
   2   5  16       23.47       17.29      0.90 o 
   3   5  16        3.38        3.43      0.87 o 
   4   5  16        0.04        1.27      0.33 o 
  -4   6  16        0.62        0.59      0.15 o 
  -3   6  16        3.48        4.44      0.60 o 
  -2   6  16        9.86       10.10      0.90 o 
  -1   6  16       13.00       13.56      0.65 o 
   0   6  16        5.63        4.91      0.39 o 
   1   6  16       90.30       82.44      1.47 o 
   2   6  16       76.67       71.09      1.79 o 
   3   6  16        9.14       10.51      1.06 o 
   4   6  16        1.36        0.31      0.14 o 
  -3   7  16        0.78        0.84      0.30 o 
  -2   7  16       25.23       22.95      1.25 o 
  -1   7  16        4.50        5.40      0.45 o 
   0   7  16        0.58        1.15      0.25 o 
   1   7  16       51.23       53.64      1.16 o 
   2   7  16        2.82        3.30      0.33 o 
   3   7  16        4.02        5.00      0.43 o 
  -3   8  16        1.81        2.26      0.21 o 
  -2   8  16       80.81       84.51      2.05 o 
  -1   8  16       30.14       27.84      1.03 o 
   0   8  16        2.35        2.75      0.27 o 
   1   8  16        0.28       -0.02      0.20 o 
   2   8  16       17.68       20.08      0.77 o 
   3   8  16       19.21       18.66      1.03 o 
  -2   9  16        0.22        0.65      0.23 o 
  -1   9  16        5.91        4.87      0.40 o 
   0   9  16       70.78       72.32      1.96 o 
   1   9  16       12.28       13.33      0.63 o 
   2   9  16        1.06        0.40      0.16 o 
  -2  10  16        0.02       -0.04      0.12 o 
  -1  10  16        5.01        5.25      0.28 o 
   0  10  16        8.05        6.27      0.39 o 
   1  10  16        0.54        1.10      0.17 o 
  -4   1  17       28.77       30.00      0.97 o 
  -3   1  17        0.07       -0.29      0.29 o 
  -2   1  17      260.30      259.89      3.72 o 
  -1   1  17      236.15      212.29      3.44 o 
   0   1  17      229.80      252.12      3.49 o 
   1   1  17      177.74      169.34      3.66 o 
   2   1  17     1109.37     1106.18      6.32 o 
   3   1  17        0.60        0.76      0.32 o 
   4   1  17        7.76        8.32      0.60 o 
  -4   2  17       18.68       18.33      0.66 o 
  -3   2  17      186.56      191.66      2.22 o 
  -2   2  17       87.64       91.40      2.26 o 
  -1   2  17       90.58       89.97      2.82 o 
   0   2  17      104.81      102.69      2.45 o 
   1   2  17      113.70      111.74      2.63 o 
   2   2  17      326.76      312.25      2.81 o 
   3   2  17       19.46       14.00      0.83 o 
   4   2  17       29.38       31.15      1.58 o 
  -4   3  17        0.61        0.53      0.19 o 
  -3   3  17       76.27       78.13      1.31 o 
  -2   3  17       78.87       78.84      2.06 o 
  -1   3  17      129.52      120.17      3.38 o 
   0   3  17       40.08       29.31      1.14 o 
   1   3  17        9.44       10.12      0.72 o 
   2   3  17       32.89       30.05      0.77 o 
   3   3  17       84.80       63.69      1.71 o 
   4   3  17        6.70        5.57      0.73 o 
  -4   4  17       19.83       20.34      0.77 o 
  -3   4  17       10.62       10.77      0.49 o 
  -2   4  17       48.86       48.71      1.81 o 
  -1   4  17      238.19      243.20      3.02 o 
   0   4  17      160.71      155.80      2.02 o 
   1   4  17       37.07       39.39      0.82 o 
   2   4  17      167.18      164.13      2.25 o 
   3   4  17       83.60       80.67      2.38 o 
   4   4  17       25.55       29.18      1.37 o 
  -4   5  17        0.62        0.45      0.16 o 
  -3   5  17        4.58        7.31      0.50 o 
  -2   5  17        0.28        1.09      0.40 o 
  -1   5  17      161.56      165.47      2.18 o 
   0   5  17        2.34        2.89      0.37 o 
   1   5  17       61.43       54.51      1.06 o 
   2   5  17        3.25        3.03      0.42 o 
   3   5  17        5.65        4.36      0.88 o 
   4   5  17       44.06       44.19      4.31 o 
  -4   6  17        0.45        0.38      0.12 o 
  -3   6  17       19.16       19.25      1.08 o 
  -2   6  17       42.68       40.98      1.72 o 
  -1   6  17       35.02       34.26      1.02 o 
   0   6  17       15.56       13.55      0.59 o 
   1   6  17       55.91       60.63      1.44 o 
   2   6  17        6.96        7.93      0.77 o 
   3   6  17       42.67       48.15      2.07 o 
   4   6  17        0.31        0.28      0.20 o 
  -3   7  17        4.01        4.46      0.38 o 
  -2   7  17       12.50       15.42      1.08 o 
  -1   7  17       34.36       34.06      1.20 o 
   0   7  17        3.61        4.80      0.37 o 
   1   7  17        3.92        3.08      0.34 o 
   2   7  17       30.34       27.78      0.85 o 
   3   7  17        6.53        5.03      0.46 o 
  -3   8  17        2.27        2.46      0.19 o 
  -2   8  17       23.47       19.52      0.98 o 
  -1   8  17        3.76        3.30      0.39 o 
   0   8  17        6.09        7.10      0.47 o 
   1   8  17       10.30        8.90      0.49 o 
   2   8  17        0.12        0.00      0.18 o 
   3   8  17        3.16        5.75      0.56 o 
  -2   9  17        1.60        2.29      0.30 o 
  -1   9  17       14.82       14.87      0.63 o 
   0   9  17       20.71       19.83      0.83 o 
   1   9  17        5.61        5.61      0.47 o 
   2   9  17        0.86        0.73      0.15 o 
  -1  10  17        4.53        4.15      0.27 o 
   0  10  17        5.33        5.44      0.44 o 
   1  10  17       12.37       12.48      0.45 o 
  -4   0  18      316.04      328.32      3.62 o 
  -3   0  18        6.84        5.60      0.94 o 
  -2   0  18      225.82      225.25      4.21 o 
  -1   0  18       25.01       29.74      2.37 o 
   0   0  18       30.53       31.53      1.82 o 
   1   0  18      655.59      614.24     10.12 o 
   2   0  18       13.34       13.58      0.81 o 
   3   0  18       71.49       64.75      2.60 o 
   4   0  18        4.04        4.61      0.69 o 
  -4   1  18       10.77       10.01      0.44 o 
  -3   1  18        0.55       -0.07      0.38 o 
  -2   1  18       78.73       83.40      1.46 o 
  -1   1  18       31.52       28.17      1.95 o 
   0   1  18      195.59      205.06      3.27 o 
   1   1  18     1339.86     1334.07     10.55 o 
   2   1  18       26.45       27.54      0.72 o 
   3   1  18       46.50       40.85      1.24 o 
   4   1  18        4.37        4.90      0.47 o 
  -4   2  18        1.57        1.54      0.23 o 
  -3   2  18       15.71       14.68      0.65 o 
  -2   2  18      234.11      233.68      5.97 o 
  -1   2  18       16.40       19.61      1.43 o 
   0   2  18       27.86       24.65      1.25 o 
   1   2  18      636.37      600.82      7.06 o 
   2   2  18        7.94        9.78      0.43 o 
   3   2  18      259.34      262.17      2.76 o 
   4   2  18       48.32       53.24      1.96 o 
  -4   3  18        0.16       -0.10      0.21 o 
  -3   3  18       26.28       24.52      0.77 o 
  -2   3  18      265.92      294.94      5.54 o 
  -1   3  18      115.36      121.72      2.15 o 
   0   3  18      103.01       95.06      2.08 o 
   1   3  18      140.63      147.22      1.67 o 
   2   3  18        4.66        4.42      0.33 o 
   3   3  18      358.46      358.96      3.79 o 
   4   3  18        6.04        9.02      0.81 o 
  -4   4  18        2.60        2.17      0.25 o 
  -3   4  18        1.29        2.26      0.34 o 
  -2   4  18       93.78       98.21      2.55 o 
  -1   4  18      119.21      118.54      2.12 o 
   0   4  18        7.12        8.85      0.44 o 
   1   4  18        6.01        4.13      0.33 o 
   2   4  18        8.29       12.34      0.67 o 
   3   4  18       37.49       34.89      2.27 o 
   4   4  18        1.02        0.77      0.23 o 
  -4   5  18        0.91        0.93      0.18 o 
  -3   5  18       48.37       46.95      1.10 o 
  -2   5  18       13.74       14.50      1.03 o 
  -1   5  18        1.34        1.02      0.32 o 
   0   5  18      165.75      157.92      1.86 o 
   1   5  18      327.17      310.79      2.85 o 
   2   5  18        0.75        2.99      0.89 o 
   3   5  18        0.14       -0.16      0.27 o 
   4   5  18        0.59        0.12      0.17 o 
  -3   6  18        1.58        2.02      0.32 o 
  -2   6  18      107.23      115.74      2.81 o 
  -1   6  18       46.47       52.44      1.49 o 
   0   6  18        0.28        0.24      0.26 o 
   1   6  18       16.73       15.21      0.74 o 
   2   6  18       51.72       50.60      1.82 o 
   3   6  18        0.79        0.46      0.20 o 
  -3   7  18        0.03        0.11      0.19 o 
  -2   7  18        0.70        0.25      0.33 o 
  -1   7  18       89.05       94.21      1.94 o 
   0   7  18       14.00       14.17      0.74 o 
   1   7  18        8.42        8.07      0.45 o 
   2   7  18        0.06       -0.15      0.27 o 
   3   7  18        1.12        1.43      0.23 o 
  -3   8  18        0.04       -0.02      0.08 o 
  -2   8  18        3.10        3.32      0.45 o 
  -1   8  18        0.83        1.09      0.27 o 
   0   8  18       47.59       52.20      1.16 o 
   1   8  18       13.75       15.84      0.80 o 
   2   8  18        4.18        4.74      0.47 o 
   3   8  18       28.51       25.33      0.98 o 
  -2   9  18        2.02        2.31      0.31 o 
  -1   9  18        0.01        0.24      0.16 o 
   0   9  18       10.40       12.38      0.60 o 
   1   9  18        0.30        0.19      0.15 o 
   2   9  18        0.58        0.04      0.17 o 
  -1  10  18        0.36        0.59      0.25 o 
   0  10  18        1.27        0.75      0.30 o 
   1  10  18        0.30        0.48      0.24 o 
  -4   1  19        0.54        1.06      0.20 o 
  -3   1  19        8.33       11.77      1.11 o 
  -2   1  19      133.15      121.09      4.02 o 
  -1   1  19      141.17      132.88      2.82 o 
   0   1  19      623.21      616.42      6.30 o 
   1   1  19      248.76      256.97      2.27 o 
   2   1  19      205.99      217.82      2.00 o 
   3   1  19       14.74       14.89      0.59 o 
   4   1  19        0.41        0.23      0.21 o 
  -4   2  19        0.26       -0.01      0.18 o 
  -3   2  19      165.10      175.04      2.48 o 
  -2   2  19        8.45        9.07      0.79 o 
  -1   2  19       12.10       15.63      0.84 o 
   0   2  19       49.83       38.60      1.28 o 
   1   2  19        0.82        0.90      0.19 o 
   2   2  19      178.87      176.75      2.17 o 
   3   2  19       23.97       29.81      0.96 o 
   4   2  19        7.56        6.07      0.69 o 
  -4   3  19        4.56        3.77      0.31 o 
  -3   3  19        1.37        2.00      0.29 o 
  -2   3  19        0.53        0.90      0.58 o 
  -1   3  19       52.16       47.35      1.39 o 
   0   3  19       17.42       20.20      1.12 o 
   1   3  19      132.82      126.90      1.59 o 
   2   3  19       54.39       50.96      1.01 o 
   3   3  19       65.85       66.98      1.95 o 
   4   3  19        5.61        5.82      0.62 o 
  -4   4  19        6.30        6.14      0.73 o 
  -3   4  19      184.47      181.62      1.94 o 
  -2   4  19        8.14       10.87      0.90 o 
  -1   4  19        0.80        0.57      0.26 o 
   0   4  19      198.45      197.20      2.06 o 
   1   4  19       42.37       52.35      1.06 o 
   2   4  19      286.43      263.59      3.51 o 
   3   4  19        1.35        2.02      0.44 o 
   4   4  19        2.18        1.34      0.21 o 
  -4   5  19        3.39        2.59      0.41 o 
  -3   5  19        5.92        8.15      0.41 o 
  -2   5  19      105.58      105.65      2.64 o 
  -1   5  19        5.44        8.15      0.76 o 
   0   5  19       77.69       81.94      1.62 o 
   1   5  19        8.77        7.41      0.47 o 
   2   5  19      110.05       90.57      1.40 o 
   3   5  19        0.48        0.34      0.25 o 
   4   5  19        0.39       -0.12      0.12 o 
  -3   6  19        5.34        5.03      0.36 o 
  -2   6  19        7.22        8.54      0.80 o 
  -1   6  19        4.69        6.37      0.72 o 
   0   6  19        1.14        1.17      0.21 o 
   1   6  19        6.31        9.48      0.67 o 
   2   6  19       79.01       86.10      2.30 o 
   3   6  19       15.42       18.30      1.07 o 
  -3   7  19       15.11       14.43      0.40 o 
  -2   7  19        0.13        0.16      0.30 o 
  -1   7  19       16.84       17.95      0.85 o 
   0   7  19       49.59       55.93      1.29 o 
   1   7  19        1.09        1.19      0.25 o 
   2   7  19        2.37        2.14      0.39 o 
   3   7  19       31.45       31.44      1.30 o 
  -3   8  19        0.29        0.39      0.18 o 
  -2   8  19        3.59        3.57      0.43 o 
  -1   8  19        0.48        0.10      0.19 o 
   0   8  19        1.32        1.43      0.23 o 
   1   8  19        6.78        7.24      0.49 o 
   2   8  19       20.75       24.50      0.91 o 
  -2   9  19        4.76        4.15      0.25 o 
  -1   9  19       17.80       16.76      0.59 o 
   0   9  19        2.85        2.49      0.38 o 
   1   9  19        8.35        7.80      0.47 o 
   2   9  19        0.39        0.91      0.23 o 
   0  10  19       11.54       11.02      0.69 o 
   1  10  19        1.57        1.22      0.23 o 
  -4   0  20      161.44      156.23      3.76 o 
  -3   0  20       31.68       30.49      1.90 o 
  -2   0  20       20.57       23.34      1.57 o 
  -1   0  20        1.62       -0.44      0.70 o 
   0   0  20       49.51       45.85      1.37 o 
   1   0  20      504.25      475.12      5.64 o 
   2   0  20      360.74      357.09      4.38 o 
   3   0  20       80.94       76.00      2.75 o 
   4   0  20        2.35        2.62      0.46 o 
  -4   1  20       14.92       14.84      0.62 o 
  -3   1  20       56.75       58.33      1.83 o 
  -2   1  20        3.61        2.94      0.48 o 
  -1   1  20        7.35        5.82      0.53 o 
   0   1  20       29.99       28.22      0.90 o 
   1   1  20      205.88      200.91      1.84 o 
   2   1  20      523.02      527.44      3.52 o 
   3   1  20       24.12       28.79      0.79 o 
   4   1  20        3.26        1.92      0.41 o 
  -4   2  20       22.51       20.38      0.85 o 
  -3   2  20        6.11        7.34      0.54 o 
  -2   2  20       80.45       82.80      3.73 o 
  -1   2  20        1.66        1.07      0.33 o 
   0   2  20       47.77       56.00      1.31 o 
   1   2  20      190.08      179.66      2.29 o 
   2   2  20      142.93      139.50      1.80 o 
   3   2  20       37.29       39.71      1.19 o 
   4   2  20       48.98       51.65      1.72 o 
  -4   3  20        1.36        0.99      0.43 o 
  -3   3  20       74.95       72.08      1.36 o 
  -2   3  20       36.37       36.95      1.55 o 
  -1   3  20      416.00      429.69      4.66 o 
   0   3  20      515.38      503.26      4.00 o 
   1   3  20       35.62       34.21      0.96 o 
   2   3  20       15.67       18.51      0.91 o 
   3   3  20       10.45       11.43      1.41 o 
   4   3  20        0.04       -0.19      0.26 o 
  -4   4  20        0.24       -0.04      0.16 o 
  -3   4  20       12.19       13.04      0.52 o 
  -2   4  20        0.59        1.48      0.85 o 
  -1   4  20        4.73        4.14      0.56 o 
   0   4  20        2.90        4.77      0.50 o 
   1   4  20       34.25       31.12      0.91 o 
   2   4  20       51.15       55.23      1.26 o 
   3   4  20       62.38       68.70      1.79 o 
   4   4  20        3.26        3.05      0.29 o 
  -4   5  20       11.64        9.98      0.62 o 
  -3   5  20        8.95        9.67      0.41 o 
  -2   5  20       68.30       71.21      1.76 o 
  -1   5  20        5.74        6.84      0.72 o 
   0   5  20       93.06       92.31      1.53 o 
   1   5  20       56.85       59.96      1.24 o 
   2   5  20       96.51      100.19      1.71 o 
   3   5  20       30.80       32.52      1.13 o 
  -3   6  20        4.16        4.04      0.30 o 
  -2   6  20       11.04       10.08      0.83 o 
  -1   6  20       33.55       40.57      1.63 o 
   0   6  20       13.97       16.96      0.66 o 
   1   6  20        7.52        7.64      0.61 o 
   2   6  20       95.47       98.78      4.36 o 
   3   6  20        0.90        0.21      0.28 o 
  -3   7  20        1.76        2.34      0.18 o 
  -2   7  20        0.04        0.06      0.28 o 
  -1   7  20       12.06       11.46      0.57 o 
   0   7  20       52.18       51.64      1.58 o 
   1   7  20       37.59       34.62      0.94 o 
   2   7  20        2.72        2.29      0.53 o 
   3   7  20        0.85        0.64      0.24 o 
  -2   8  20        1.15        1.66      0.24 o 
  -1   8  20        1.22        1.69      0.29 o 
   0   8  20        8.67       10.07      0.56 o 
   1   8  20       56.26       53.06      1.59 o 
   2   8  20        1.06        1.38      0.35 o 
  -2   9  20        3.65        3.44      0.38 o 
  -1   9  20        1.18        1.23      0.19 o 
   0   9  20        0.29        0.60      0.33 o 
   1   9  20        0.56        1.25      0.33 o 
  -4   1  21       27.06       23.86      1.00 o 
  -3   1  21       11.82       11.84      0.82 o 
  -2   1  21       69.30       67.00      1.93 o 
  -1   1  21      147.41      140.44      2.07 o 
   0   1  21      133.05      129.03      1.73 o 
   1   1  21     1089.31     1092.17      4.37 o 
   2   1  21       37.77       39.31      0.99 o 
   3   1  21        2.31        2.75      0.47 o 
   4   1  21       12.93       14.77      0.90 o 
  -4   2  21       30.50       30.12      1.05 o 
  -3   2  21        1.67        2.11      0.34 o 
  -2   2  21       25.89       23.60      1.58 o 
  -1   2  21       23.69       19.66      0.69 o 
   0   2  21       11.12       14.71      0.74 o 
   1   2  21       68.23       61.60      1.38 o 
   2   2  21       11.29       11.77      0.50 o 
   3   2  21       15.17       14.84      0.71 o 
   4   2  21        4.55        4.35      0.52 o 
  -4   3  21        1.71        1.22      0.60 o 
  -3   3  21       75.47       71.10      1.86 o 
  -2   3  21        4.17        2.40      0.47 o 
  -1   3  21       83.46       82.28      1.82 o 
   0   3  21       10.32       13.39      0.80 o 
   1   3  21       28.65       30.35      1.01 o 
   2   3  21        4.11        4.72      0.41 o 
   3   3  21        2.17        3.40      0.48 o 
   4   3  21        1.02        0.98      0.27 o 
  -4   4  21        6.36        6.91      0.59 o 
  -3   4  21        9.43        9.38      0.41 o 
  -2   4  21       10.02        8.56      0.59 o 
  -1   4  21       17.04       19.43      0.93 o 
   0   4  21       18.26       20.58      0.81 o 
   1   4  21       53.82       52.07      1.32 o 
   2   4  21      104.38      104.15      1.69 o 
   3   4  21       43.73       40.21      1.32 o 
   4   4  21        7.52        9.18      0.53 o 
  -3   5  21        1.41        1.20      0.20 o 
  -2   5  21        0.43        2.18      0.34 o 
  -1   5  21       14.24       16.29      0.87 o 
   0   5  21        3.78        3.57      0.37 o 
   1   5  21        0.79        0.27      0.19 o 
   2   5  21       50.91       47.41      2.46 o 
   3   5  21        1.91        1.29      0.34 o 
  -3   6  21        0.48        0.29      0.13 o 
  -2   6  21        4.30        5.53      0.51 o 
  -1   6  21       13.83       16.00      0.84 o 
   0   6  21       36.19       38.29      1.06 o 
   1   6  21       72.77       81.01      1.83 o 
   2   6  21       33.25       41.95      2.27 o 
   3   6  21        4.77        5.28      0.58 o 
  -3   7  21        0.26        0.17      0.11 o 
  -2   7  21        5.81        6.74      0.48 o 
  -1   7  21       19.42       21.42      0.89 o 
   0   7  21       49.28       51.53      1.33 o 
   1   7  21       59.10       59.72      1.53 o 
   2   7  21       18.27       17.95      1.10 o 
   3   7  21        0.87        0.62      0.19 o 
  -2   8  21        3.06        2.74      0.26 o 
  -1   8  21        3.14        2.97      0.33 o 
   0   8  21        1.69        0.89      0.25 o 
   2   8  21       28.51       28.98      1.19 o 
  -1   9  21        7.35        7.28      0.32 o 
   0   9  21        2.09        1.35      0.35 o 
   1   9  21        3.65        3.55      0.42 o 
  -4   0  22        1.13        1.32      0.43 o 
  -3   0  22       70.12       69.69      2.59 o 
  -2   0  22        7.46        8.76      0.96 o 
  -1   0  22        2.60        1.05      0.58 o 
   0   0  22      104.69       92.13      2.18 o 
   1   0  22      522.14      503.99      4.34 o 
   2   0  22      249.92      253.14      3.17 o 
   3   0  22      115.59      119.36      4.82 o 
  -4   1  22       21.33       20.61      0.65 o 
  -3   1  22       14.17       15.21      1.22 o 
  -2   1  22       31.70       31.19      1.32 o 
  -1   1  22       43.37       42.64      1.39 o 
   0   1  22        2.89        3.46      0.36 o 
   1   1  22      104.23       98.81      1.72 o 
   2   1  22       99.33       97.80      1.39 o 
   3   1  22        5.08        5.57      0.39 o 
   4   1  22        0.84        0.85      0.29 o 
  -4   2  22        0.03        0.64      0.17 o 
  -3   2  22        9.91        9.04      0.74 o 
  -2   2  22        0.40        0.69      0.30 o 
  -1   2  22        8.82        7.18      0.62 o 
   0   2  22      381.00      373.61      3.84 o 
   1   2  22      217.88      214.65      3.14 o 
   2   2  22       40.77       35.95      0.95 o 
   3   2  22        1.30        1.65      0.27 o 
   4   2  22       18.57       20.01      0.89 o 
  -4   3  22        9.52        8.71      0.68 o 
  -3   3  22        2.17        1.72      0.30 o 
  -2   3  22        3.37        3.61      0.52 o 
  -1   3  22       58.04       58.76      1.54 o 
   0   3  22      860.76      860.22      7.78 o 
   1   3  22       63.80       61.30      1.45 o 
   2   3  22        0.42       -0.10      0.22 o 
   3   3  22        6.81        5.27      0.42 o 
   4   3  22        1.87        1.28      0.25 o 
  -3   4  22        0.88        0.76      0.19 o 
  -2   4  22        1.78        1.52      0.31 o 
  -1   4  22        2.24        2.33      0.38 o 
   0   4  22       13.20       13.53      0.66 o 
   1   4  22       30.52       29.56      1.00 o 
   2   4  22       22.23       23.55      0.90 o 
   3   4  22       41.49       45.19      1.31 o 
  -3   5  22        5.01        4.69      0.36 o 
  -2   5  22       73.31       75.77      1.69 o 
  -1   5  22       67.69       65.32      2.14 o 
   0   5  22       29.28       29.04      0.95 o 
   1   5  22        1.75        2.29      0.37 o 
   2   5  22       27.27       25.53      1.18 o 
   3   5  22        7.32        7.61      0.58 o 
  -3   6  22        8.96        7.18      0.37 o 
  -2   6  22       10.84       12.42      0.67 o 
  -1   6  22       16.47       16.75      0.83 o 
   0   6  22        1.41        1.36      0.26 o 
   1   6  22       11.66       10.52      0.64 o 
   2   6  22       10.36        7.83      0.63 o 
   3   6  22        6.32        6.62      0.57 o 
  -2   7  22        0.37        0.60      0.23 o 
  -1   7  22       28.94       30.91      1.01 o 
   0   7  22       32.36       35.08      1.55 o 
   1   7  22        1.15        0.33      0.19 o 
   2   7  22        0.22        0.44      0.28 o 
  -2   8  22        3.24        3.51      0.25 o 
  -1   8  22       20.98       24.19      0.74 o 
   0   8  22        7.38        7.53      0.92 o 
   1   8  22       37.04       41.14      1.50 o 
  -1   9  22        0.00        0.27      0.24 o 
   0   9  22       38.24       40.28      1.33 o 
  -4   1  23        0.16        0.83      0.23 o 
  -3   1  23        3.95        4.13      0.45 o 
  -2   1  23       62.88       60.23      1.78 o 
  -1   1  23      124.68      122.80      2.24 o 
   0   1  23      128.85      126.81      2.00 o 
   1   1  23       96.71       92.09      1.49 o 
   2   1  23        1.13        0.83      0.20 o 
   3   1  23       10.06        9.88      0.46 o 
  -4   2  23       17.12       17.08      0.83 o 
  -3   2  23        0.12        0.14      0.27 o 
  -2   2  23        2.01        2.00      0.39 o 
  -1   2  23        1.71        1.57      0.32 o 
   0   2  23       49.66       51.07      1.36 o 
   1   2  23      122.74      121.11      2.39 o 
   2   2  23        4.60        3.97      0.34 o 
   3   2  23        1.52        2.57      0.31 o 
  -3   3  23       11.73       10.54      0.71 o 
  -2   3  23       28.19       24.29      1.21 o 
  -1   3  23       16.97       17.02      0.85 o 
   0   3  23      189.54      201.34      3.04 o 
   1   3  23        5.62        5.53      0.47 o 
   2   3  23        0.14        0.41      0.30 o 
   3   3  23       10.10       13.32      0.59 o 
  -3   4  23        3.18        2.32      0.22 o 
  -2   4  23        0.42        0.42      0.19 o 
  -1   4  23       72.72       76.50      1.76 o 
   0   4  23        5.55       10.46      0.59 o 
   1   4  23       41.13       37.92      1.31 o 
   2   4  23       21.48       26.50      0.90 o 
   3   4  23       32.04       30.09      0.79 o 
  -3   5  23        1.58        1.00      0.19 o 
  -2   5  23        1.63        2.42      0.40 o 
  -1   5  23      138.92      157.68      3.97 o 
   0   5  23        1.77        1.50      0.26 o 
   1   5  23       13.02       13.46      0.81 o 
   2   5  23        0.14        0.33      0.24 o 
   3   5  23        0.38        0.29      0.11 o 
  -3   6  23        1.74        1.33      0.19 o 
  -2   6  23        2.38        3.02      0.36 o 
  -1   6  23        4.62        4.90      0.47 o 
   0   6  23        0.22        0.20      0.19 o 
   1   6  23      202.42      194.65      2.73 o 
   2   6  23       32.12       36.29      2.25 o 
   3   6  23       10.72       11.73      0.44 o 
  -2   7  23        8.75        9.19      0.46 o 
  -1   7  23       37.45       41.39      1.09 o 
   0   7  23        5.78        5.70      0.44 o 
   1   7  23       20.19       19.01      0.69 o 
   2   7  23        0.07       -0.12      0.23 o 
  -1   8  23        2.00        2.03      0.25 o 
   0   8  23        9.89       11.12      0.58 o 
   1   8  23        1.34        2.24      0.37 o 
  -4   0  24        0.07        0.02      0.17 o 
  -3   0  24        6.42        6.52      0.71 o 
  -1   0  24       42.23       40.27      1.53 o 
   0   0  24      416.18      400.30      5.07 o 
   1   0  24       60.19       64.58      2.11 o 
   2   0  24        6.49        9.33      0.62 o 
   3   0  24      113.96      111.38      4.01 o 
  -4   1  24       16.83       15.14      0.76 o 
  -3   1  24        0.76        0.49      0.33 o 
  -2   1  24       18.06       17.45      1.19 o 
  -1   1  24       74.84       73.17      1.74 o 
   0   1  24       35.48       34.73      1.08 o 
   1   1  24        0.95        0.64      0.31 o 
   2   1  24        6.36        8.50      0.46 o 
   3   1  24        1.55        1.64      0.28 o 
  -3   2  24        0.29        0.16      0.24 o 
  -2   2  24        0.16        0.12      0.19 o 
  -1   2  24       12.84       10.73      0.69 o 
   0   2  24        0.79        1.29      0.28 o 
   1   2  24      119.97      123.62      2.04 o 
   2   2  24      109.75      110.78      1.54 o 
   3   2  24       10.65        9.96      0.50 o 
  -3   3  24       12.40       12.31      0.70 o 
  -2   3  24       33.48       37.53      1.15 o 
  -1   3  24       21.48       19.87      0.89 o 
   0   3  24        2.72        5.16      0.53 o 
   1   3  24       73.54       77.97      1.59 o 
   2   3  24       39.56       40.79      1.14 o 
   3   3  24       24.48       22.52      0.70 o 
  -3   4  24        3.68        2.58      0.23 o 
  -2   4  24        3.38        3.38      0.40 o 
  -1   4  24       52.72       55.78      1.47 o 
   0   4  24       99.57       88.35      1.96 o 
   1   4  24       11.92       11.11      0.71 o 
   2   4  24        9.60        9.60      0.74 o 
   3   4  24       35.32       40.20      0.93 o 
  -3   5  24        7.16        5.76      0.36 o 
  -2   5  24       64.89       68.15      1.44 o 
  -1   5  24      271.49      295.17      4.13 o 
   0   5  24        2.61        3.05      0.34 o 
   1   5  24       31.69       31.55      1.26 o 
   2   5  24        0.14       -0.25      0.25 o 
   3   5  24        9.08        9.54      0.44 o 
  -2   6  24       12.75       14.78      0.63 o 
  -1   6  24        0.09        0.21      0.22 o 
   0   6  24       11.72       11.88      0.63 o 
   1   6  24        0.41        1.52      0.30 o 
   2   6  24        0.89        1.46      0.29 o 
  -2   7  24        1.58        2.22      0.24 o 
  -1   7  24        1.09        1.25      0.25 o 
   0   7  24        6.16        5.45      0.39 o 
   1   7  24       11.83        9.87      0.55 o 
  -1   8  24        0.02        0.49      0.21 o 
   0   8  24       22.41       22.20      0.90 o 
  -3   1  25       13.89       13.20      0.71 o 
  -2   1  25       65.31       59.34      2.43 o 
  -1   1  25       12.73       15.16      0.80 o 
   0   1  25      218.00      218.70      2.86 o 
   1   1  25       17.48       16.52      0.75 o 
   2   1  25       18.20       18.80      0.65 o 
   3   1  25       20.00       17.39      0.73 o 
  -3   2  25        0.01       -0.14      0.22 o 
  -2   2  25        4.11        3.72      0.45 o 
  -1   2  25        2.22        4.08      0.45 o 
   0   2  25        4.91        5.62      0.46 o 
   1   2  25        1.52        2.81      0.38 o 
   2   2  25       28.98       26.65      0.74 o 
   3   2  25       14.56       16.27      0.57 o 
  -3   3  25        6.42        6.25      0.46 o 
  -2   3  25       10.26        7.91      0.52 o 
  -1   3  25        0.12        0.62      0.28 o 
   0   3  25      163.00      162.43      2.21 o 
   1   3  25        0.48        1.01      0.40 o 
   2   3  25        0.12        0.07      0.18 o 
   3   3  25        0.92        1.00      0.25 o 
  -3   4  25        0.06       -0.14      0.27 o 
  -2   4  25        2.84        2.35      0.32 o 
  -1   4  25        0.42        0.87      0.33 o 
   0   4  25      133.15      134.23      1.93 o 
   1   4  25       33.12       37.64      1.23 o 
   2   4  25       28.19       27.70      1.14 o 
   3   4  25       29.02       31.36      1.11 o 
  -3   5  25        0.06       -0.12      0.17 o 
  -2   5  25        0.03        0.49      0.24 o 
  -1   5  25        0.14        1.89      0.41 o 
   0   5  25        4.71        5.17      0.34 o 
   1   5  25        9.92       11.71      0.65 o 
   2   5  25        1.66        1.35      0.29 o 
  -2   6  25       10.36       11.08      0.49 o 
  -1   6  25       12.55       13.19      0.62 o 
   0   6  25        0.11        0.07      0.18 o 
   1   6  25       46.17       51.29      1.50 o 
   2   6  25       40.30       36.38      2.22 o 
  -2   7  25       43.59       39.83      0.82 o 
  -1   7  25        8.47        7.95      0.42 o 
   0   7  25        8.27        8.36      0.42 o 
   1   7  25        0.31        0.08      0.16 o 
  -3   0  26        0.13       -0.35      0.37 o 
  -1   0  26       17.29       18.05      0.99 o 
   0   0  26       61.11       58.72      1.94 o 
   1   0  26      115.60      111.74      2.69 o 
   2   0  26       25.42       26.34      1.20 o 
   3   0  26       28.69       29.61      1.11 o 
  -3   1  26        0.02       -0.08      0.16 o 
  -2   1  26        0.31        0.40      0.36 o 
  -1   1  26        4.83        5.19      0.50 o 
   0   1  26        8.89        8.71      0.56 o 
   1   1  26       35.74       38.63      1.12 o 
   2   1  26        8.92        7.64      0.48 o 
   3   1  26        0.05       -0.04      0.18 o 
  -3   2  26        0.07        0.23      0.23 o 
  -2   2  26        1.31        1.32      0.37 o 
  -1   2  26      110.76      109.14      2.03 o 
   0   2  26       75.74       74.08      1.50 o 
   1   2  26       50.53       52.54      1.28 o 
   2   2  26      135.13      146.26      2.15 o 
   3   2  26       32.85       35.44      0.90 o 
  -3   3  26       21.35       21.08      0.55 o 
  -2   3  26       26.41       28.25      0.73 o 
  -1   3  26       80.67       84.18      2.18 o 
   0   3  26        0.28        0.82      0.27 o 
   1   3  26        6.70        5.41      0.54 o 
   2   3  26       22.18       19.50      0.78 o 
   3   3  26        5.64        5.24      0.46 o 
  -3   4  26        2.51        1.56      0.28 o 
  -2   4  26       12.71       11.72      0.55 o 
  -1   4  26       11.27       11.60      0.63 o 
   0   4  26       45.88       44.42      1.08 o 
   1   4  26        2.92        2.97      0.34 o 
   2   4  26        1.03        0.93      0.24 o 
   3   4  26        0.43        0.95      0.24 o 
  -2   5  26        9.22        8.06      0.43 o 
  -1   5  26      102.68      101.45      3.08 o 
   0   5  26        3.40        3.42      0.31 o 
   1   5  26        0.10        0.12      0.17 o 
   2   5  26        0.09       -0.01      0.12 o 
  -2   6  26        0.38        1.11      0.24 o 
  -1   6  26        0.07        0.16      0.17 o 
   0   6  26        7.10        8.79      0.47 o 
   1   6  26        5.00        3.32      0.31 o 
   2   6  26        0.85        0.79      0.26 o 
  -1   7  26        0.09        0.21      0.13 o 
   0   7  26        7.18        5.51      0.35 o 
  -3   1  27       14.82       14.21      0.63 o 
  -2   1  27       11.64       11.25      0.96 o 
  -1   1  27       40.86       43.30      1.24 o 
   0   1  27        0.17        0.36      0.23 o 
   1   1  27        6.22        4.84      0.42 o 
   2   1  27       10.81       10.02      0.51 o 
   3   1  27       10.08        6.97      0.48 o 
  -3   2  27        1.00        0.76      0.18 o 
  -2   2  27        2.68        3.57      0.62 o 
  -1   2  27        1.89        3.08      0.41 o 
   0   2  27       35.04       38.97      1.06 o 
   1   2  27       15.31       14.76      0.66 o 
   2   2  27       17.62       20.41      0.67 o 
  -2   3  27        3.49        3.21      0.26 o 
  -1   3  27       41.57       43.36      1.50 o 
   0   3  27       16.10       15.95      0.66 o 
   1   3  27        3.79        3.98      0.36 o 
   2   3  27        9.29       14.04      0.62 o 
  -2   4  27        5.67        6.65      0.38 o 
  -1   4  27       54.63       47.44      2.11 o 
   0   4  27       72.35       68.45      1.24 o 
   1   4  27       81.53       83.06      1.37 o 
   2   4  27       36.74       43.32      1.03 o 
  -2   5  27       15.53       15.83      0.50 o 
  -1   5  27       10.48        8.85      0.48 o 
   0   5  27        1.69        1.07      0.24 o 
   1   5  27        9.50        8.51      0.40 o 
   2   5  27        0.55        0.34      0.13 o 
  -1   6  27       18.51       18.67      0.59 o 
   0   6  27       17.41       14.71      0.71 o 
   1   6  27        7.48       12.33      0.46 o 
   0   7  27        0.36        0.62      0.21 o 
  -3   0  28        1.08        1.13      0.27 o 
  -1   0  28        0.66        0.81      0.47 o 
   0   0  28       48.23       45.61      1.59 o 
   1   0  28      126.16      132.25      2.72 o 
   2   0  28       59.51       57.30      1.52 o 
  -3   1  28        0.66        1.20      0.29 o 
  -2   1  28        3.96        3.69      0.52 o 
  -1   1  28        1.81        1.53      0.31 o 
   0   1  28        1.50        1.22      0.24 o 
   1   1  28        5.20        4.23      0.39 o 
   2   1  28        7.04        6.99      0.39 o 
  -2   2  28        0.08       -0.17      0.27 o 
  -1   2  28       83.43       77.93      1.53 o 
   0   2  28        7.83        7.15      0.46 o 
   1   2  28       11.75       14.23      0.62 o 
   2   2  28       66.72       66.66      1.18 o 
  -2   3  28       19.59       21.66      1.19 o 
  -1   3  28       12.84       10.83      0.74 o 
   0   3  28        0.63        0.58      0.18 o 
   1   3  28        0.51        0.29      0.18 o 
   2   3  28       39.65       42.74      0.96 o 
  -2   4  28        0.61        1.00      0.15 o 
  -1   4  28       10.98       13.59      0.77 o 
   0   4  28        1.74        2.80      0.27 o 
   1   4  28        2.62        1.98      0.25 o 
   2   4  28       14.03       19.53      0.57 o 
  -2   5  28       24.31       18.60      0.86 o 
  -1   5  28        5.22        4.73      0.43 o 
   0   5  28       26.13       22.17      1.01 o 
   1   5  28        0.30        0.41      0.16 o 
   2   5  28        0.04       -0.05      0.16 o 
  -1   6  28        0.26        0.44      0.17 o 
   0   6  28        9.99        8.98      0.75 o 
   1   6  28       26.23       29.93      1.09 o 
  -1   1  29       31.69       30.13      0.89 o 
   0   1  29        1.54        0.75      0.21 o 
   1   1  29       39.81       44.51      1.03 o 
   2   1  29        6.29        3.60      0.26 o 
  -2   2  29        0.33       -0.06      0.15 o 
  -1   2  29       17.38       16.21      0.65 o 
   0   2  29       44.23       46.20      1.02 o 
   1   2  29       23.49       24.15      0.74 o 
   2   2  29       48.64       50.82      1.00 o 
  -2   3  29        0.05        0.08      0.24 o 
  -1   3  29       26.65       21.45      0.90 o 
   0   3  29        5.90        5.14      0.43 o 
   1   3  29        0.81        0.96      0.18 o 
   2   3  29        4.76        4.17      0.28 o 
  -1   4  29        3.57        3.36      0.37 o 
   0   4  29       18.87       24.28      0.78 o 
   1   4  29       40.31       34.47      0.88 o 
   2   4  29       23.79       26.12      0.71 o 
  -1   5  29        4.65        4.29      0.60 o 
   0   5  29        2.15        1.93      0.29 o 
   1   5  29        0.07        0.11      0.11 o 
  -1   0  30        8.87        8.96      0.88 o 
   0   0  30       59.52       59.61      1.58 o 
   1   0  30      185.43      187.07      4.01 o 
   2   0  30       27.77       33.03      2.22 o 
  -1   1  30        0.18        0.59      0.25 o 
   0   1  30        1.63        2.60      0.28 o 
   1   1  30       14.17       14.19      0.57 o 
   2   1  30        0.04        0.16      0.14 o 
  -1   2  30        4.42        5.53      0.44 o 
   0   2  30       20.13       17.29      0.58 o 
   1   2  30       38.29       41.42      0.87 o 
   2   2  30       22.80       23.44      0.66 o 
  -1   3  30        0.69        0.37      0.14 o 
   0   3  30        5.30        4.82      0.33 o 
   1   3  30        0.04        0.12      0.13 o 
  -1   4  30        4.80        4.97      0.39 o 
   0   4  30        2.48        3.05      0.27 o 
   1   4  30        0.01        0.13      0.12 o 
   0   5  30        3.98        2.64      0.25 o 
  -1   1  31        0.38        0.13      0.20 o 
   0   1  31        0.45        0.31      0.14 o 
   1   1  31        0.63        0.52      0.16 o 
  -1   2  31       28.57       28.57      1.34 o 
   0   2  31       55.30       50.07      1.17 o 
   1   2  31       20.14       22.83      0.57 o 
  -1   3  31        0.91        0.41      0.25 o 
   0   3  31        0.04       -0.15      0.15 o 
   1   3  31        3.16        3.02      0.23 o 
   0   4  31       27.75       29.09      1.26 o 
   0   0  32       44.49       45.67      2.59 o 
   1   0  32       51.78       43.66      1.02 o 
  -1   1  32        0.21       -0.07      0.22 o 
   0   1  32        7.66        7.68      0.39 o 
   1   1  32       17.27       18.52      0.46 o 
  -1   2  32       11.98       11.07      0.69 o 
   0   2  32       18.43       17.68      0.63 o 
   1   2  32       32.96       35.08      0.85 o 
   0   3  32        0.00        0.07      0.20 o 
   0   1  33       10.76       10.35      0.67 o 
                                                 
